# Supplementary material for: ATRX promotes heterochromatin formation to protect cells from G-quadruplex DNA-mediated stress
Source: Nat Commun. 2021 Jun 23;12:3887. doi: 10.1038/s41467-021-24206-5 (PMC8222256; doi:10.1038/s41467-021-24206-5)
Supplement: Supplementary file 4 — Supplementary Data 1 [file 41467_2021_24206_MOESM4_ESM.xlsx]

## Sheet: Sheet1
Supplementary Data File 1 List of ATRX-bound G4 and ATRX-bound non-G4 regions
Chr	Start (mm10)	End (mm10)	Classification
chr1	35944024	35944872	notG4
chr1	37419019	37420220	notG4
chr1	38808845	38810653	notG4
chr1	39079642	39080095	notG4
chr1	43777846	43779043	G4
chr1	64965812	64966730	notG4
chr1	111259687	111260633	G4
chr1	119075351	119076493	notG4
chr1	124036979	124037810	notG4
chr1	125349084	125350289	notG4
chr1	128921346	128921904	notG4
chr1	132130896	132131799	G4
chr1	133171565	133172483	G4
chr1	146283408	146284309	notG4
chr1	169517326	169518450	notG4
chr1	171081233	171082502	G4
chr1	176643993	176644929	notG4
chr1	179904273	179905135	notG4
chr1	180120801	180121715	notG4
chr1	182500127	182502122	G4
chr1	186697892	186698952	notG4
chr1	188567633	188568382	notG4
chr1	189609716	189610465	notG4
chr1	190956313	190957708	G4
chr1	192669608	192671592	notG4
chr1	11888440	11889256	notG4
chr1	22327308	22328220	notG4
chr1	23533234	23534473	notG4
chr10	3109175	3110604	notG4
chr10	3111051	3117377	notG4
chr10	19514246	19515266	notG4
chr10	20459548	20460053	G4
chr10	22257815	22258343	notG4
chr10	22448041	22448581	notG4
chr10	22470154	22471816	notG4
chr10	22589419	22590649	notG4
chr10	37820262	37820917	G4
chr10	38670474	38671198	notG4
chr10	42462489	42463983	notG4
chr10	43877318	43878296	notG4
chr10	44121799	44122703	notG4
chr10	45007477	45008348	notG4
chr10	61777757	61778480	notG4
chr10	66209484	66209866	notG4
chr10	66494841	66495407	notG4
chr10	67808392	67809475	notG4
chr10	70769150	70770063	notG4
chr10	70932415	70933644	notG4
chr10	94284682	94285561	notG4
chr10	94592128	94592922	G4
chr10	107713458	107714310	notG4
chr10	116561901	116562613	G4
chr10	118513059	118513509	notG4
chr10	127512520	127513506	notG4
chr10	127673867	127675693	G4
chr11	120742763	120744004	G4
chr11	39311348	39312080	G4
chr11	51045327	51046089	notG4
chr11	51455463	51456143	G4
chr11	58301808	58302872	notG4
chr11	69062175	69063426	notG4
chr11	79743219	79744124	notG4
chr11	85831070	85832553	G4
chr12	3235696	3237672	G4
chr12	4530087	4531266	notG4
chr12	5054914	5057292	G4
chr12	7925951	7926671	G4
chr12	10961584	10963014	notG4
chr12	20254487	20255385	notG4
chr12	23770335	23771236	notG4
chr12	41364390	41365383	notG4
chr12	46707436	46708540	notG4
chr12	47326323	47326914	notG4
chr12	59034657	59039485	notG4
chr12	76189034	76191061	notG4
chr12	82562641	82563569	G4
chr12	84883033	84884765	notG4
chr12	99644964	99645716	G4
chr12	113221839	113222785	notG4
chr13	3615332	3616570	G4
chr13	6451867	6453034	notG4
chr13	12858571	12862182	G4
chr13	13752943	13755732	notG4
chr13	13860201	13861409	G4
chr13	25050169	25050904	G4
chr13	37334104	37334847	notG4
chr13	38642178	38643972	notG4
chr13	44869373	44870246	notG4
chr13	59138461	59140288	notG4
chr13	60676267	60677076	G4
chr13	63157985	63159208	notG4
chr13	70492444	70493740	notG4
chr13	96575307	96576403	notG4
chr13	110069769	110070822	notG4
chr13	110743662	110744789	G4
chr13	115742083	115742753	G4
chr13	119488456	119495544	G4
chr13	119611901	119617836	G4
chr14	8005898	8006474	G4
chr14	13230513	13231532	notG4
chr14	14794273	14795006	notG4
chr14	25143822	25144807	notG4
chr14	27803495	27804699	notG4
chr14	52055351	52056195	G4
chr14	53476541	53477301	notG4
chr14	53576776	53577690	notG4
chr14	69161718	69162736	G4
chr14	74065640	74066409	G4
chr14	78288688	78289710	notG4
chr14	86198699	86199456	G4
chr14	88478996	88479554	G4
chr14	97858572	97859390	notG4
chr14	118747816	118748551	notG4
chr14	124033060	124033916	notG4
chr15	6316486	6317361	G4
chr15	9015486	9016388	notG4
chr15	14524086	14525086	notG4
chr15	27658040	27658923	G4
chr15	36908762	36909423	notG4
chr15	62958716	62959445	notG4
chr15	71736468	71737863	notG4
chr15	78727926	78728374	notG4
chr15	86194519	86195448	G4
chr15	87793904	87794604	notG4
chr15	87961127	87963142	notG4
chr15	93188926	93189869	notG4
chr15	93603179	93604203	notG4
chr15	100916641	100918278	G4
chr15	102963565	102964494	notG4
chr16	3121744	3123748	notG4
chr16	5708957	5709375	G4
chr16	5816496	5816901	notG4
chr16	11143651	11144528	G4
chr16	11423087	11424512	notG4
chr16	13748503	13749328	notG4
chr16	24583180	24584073	G4
chr16	30829178	30830031	G4
chr16	39990689	39991310	notG4
chr16	57391088	57391926	G4
chr16	79542728	79543500	notG4
chr16	89951119	89952470	notG4
chr16	93788978	93789719	G4
chr16	98071506	98072799	notG4
chr17	3027845	3032945	notG4
chr17	3037106	3039029	notG4
chr17	6389160	6389997	G4
chr17	6390494	6392641	G4
chr17	6555345	6556805	G4
chr17	6557403	6559115	G4
chr17	6693030	6693921	G4
chr17	13305835	13306450	notG4
chr17	13550671	13553512	notG4
chr17	13585311	13587954	notG4
chr17	29285588	29286899	notG4
chr17	29450884	29451666	notG4
chr17	30895448	30897331	G4
chr17	35556646	35557584	G4
chr17	35578055	35579095	notG4
chr17	49006124	49007107	notG4
chr17	54163397	54164099	notG4
chr17	65017320	65017788	G4
chr17	74479791	74480535	notG4
chr17	88963965	88964950	notG4
chr18	3113140	3121015	G4
chr18	11255089	11255955	notG4
chr18	20617455	20623250	G4
chr18	20624070	20629619	G4
chr18	24671319	24673872	notG4
chr18	27687589	27688365	G4
chr18	42975522	42976451	notG4
chr18	48010110	48010731	G4
chr18	65103733	65104447	G4
chr18	75599224	75600724	G4
chr18	75615082	75616059	G4
chr18	76694232	76695180	notG4
chr18	77999563	78000955	G4
chr18	81712436	81713463	notG4
chr18	81794306	81796606	G4
chr19	3823946	3824813	notG4
chr19	16873384	16874734	notG4
chr19	23075569	23076302	G4
chr19	31943937	31944570	G4
chr19	43522698	43523697	notG4
chr19	43541100	43541895	notG4
chr19	44660242	44660908	notG4
chr19	45153294	45154368	notG4
chr19	54273323	54274494	notG4
chr19	57346070	57349107	notG4
chr19	58482080	58482393	G4
chr19	59199463	59201519	notG4
chr19	61225643	61227673	G4
chr2	3614374	3615350	notG4
chr2	5009689	5010722	notG4
chr2	10765310	10765847	G4
chr2	22739547	22740811	G4
chr2	28183895	28185032	G4
chr2	33933636	33934774	G4
chr2	38710314	38711476	G4
chr2	41895782	41896400	G4
chr2	65794875	65797174	notG4
chr2	66188908	66189583	G4
chr2	67305454	67306129	notG4
chr2	87595019	87596112	notG4
chr2	88172647	88173561	notG4
chr2	92093272	92094070	G4
chr2	115723170	115723990	notG4
chr2	119768488	119769150	notG4
chr2	121522032	121523034	G4
chr2	124856948	124858144	notG4
chr2	125617156	125618210	notG4
chr2	130207556	130210289	G4
chr2	136254757	136255826	notG4
chr2	153093616	153100666	notG4
chr2	163794414	163795383	notG4
chr2	166160790	166161673	notG4
chr2	166441578	166442363	G4
chr2	166830600	166831917	notG4
chr2	170243042	170244532	G4
chr2	171119632	171120843	notG4
chr2	172204330	172205583	notG4
chr2	173096984	173097812	notG4
chr2	173149900	173150647	notG4
chr2	181927888	181929650	notG4
chr3	3666552	3667339	notG4
chr3	5860272	5860867	G4
chr3	6115725	6116376	G4
chr3	24239287	24240026	notG4
chr3	28113392	28114722	notG4
chr3	31211466	31212410	notG4
chr3	45679547	45680213	notG4
chr3	59919769	59920428	G4
chr3	62159047	62159632	G4
chr3	69182436	69183220	G4
chr3	96287085	96287973	notG4
chr3	100316276	100316797	G4
chr3	122307996	122308973	G4
chr3	128936352	128936978	G4
chr3	147052819	147053294	notG4
chr3	149052125	149053255	G4
chr3	151700583	151702136	notG4
chr3	154472355	154474360	notG4
chr4	3050004	3053789	notG4
chr4	3164198	3165615	G4
chr4	3174492	3182858	G4
chr4	8173801	8174512	notG4
chr4	8900018	8900715	notG4
chr4	10917113	10918183	notG4
chr4	31353829	31354655	G4
chr4	61955015	61955878	notG4
chr4	81329393	81330909	G4
chr4	88641971	88645208	notG4
chr4	90726245	90726938	G4
chr4	93844284	93844639	G4
chr4	99381148	99381666	G4
chr4	123128964	123129606	notG4
chr4	127273341	127273946	notG4
chr4	138282440	138283412	notG4
chr4	141008940	141009999	G4
chr4	146471436	146475187	G4
chr4	147183518	147187356	G4
chr4	148287798	148288633	notG4
chr4	152288767	152289893	notG4
chr4	153152914	153153676	G4
chr4	153396859	153398097	G4
chr4	156034993	156035554	G4
chr5	18688360	18689054	G4
chr5	20686112	20686821	notG4
chr5	25554447	25555310	notG4
chr5	32704028	32715859	G4
chr5	72542338	72542870	notG4
chr5	75152710	75153786	G4
chr5	96392737	96393942	notG4
chr5	109554182	109555069	G4
chr5	109970699	109971655	notG4
chr5	122647598	122648592	notG4
chr5	124709765	124710715	notG4
chr5	125387304	125388242	notG4
chr5	126318337	126318989	G4
chr5	129253759	129255060	notG4
chr5	129375707	129376260	notG4
chr5	134378630	134379399	notG4
chr5	138974216	138975628	G4
chr5	143413652	143415351	notG4
chr5	146260783	146261619	notG4
chr6	3132345	3135742	G4
chr6	3137637	3142098	G4
chr6	3200503	3201971	notG4
chr6	4923483	4924491	G4
chr6	19922800	19923347	notG4
chr6	22119451	22120337	G4
chr6	28062471	28063059	notG4
chr6	32109856	32110784	notG4
chr6	37206500	37208313	notG4
chr6	44792890	44793383	notG4
chr6	47675458	47678000	G4
chr6	47682345	47685809	G4
chr6	47738735	47742511	G4
chr6	47742909	47745499	G4
chr6	47745581	47746712	G4
chr6	47747268	47749028	G4
chr6	47751112	47753942	G4
chr6	47760768	47765822	G4
chr6	47777935	47778618	G4
chr6	52069753	52070960	notG4
chr6	80278604	80279128	notG4
chr6	97410503	97411114	G4
chr6	106022990	106023319	notG4
chr6	136352257	136353078	notG4
chr6	140241006	140241776	notG4
chr6	142750246	142751459	notG4
chr6	145095202	145096251	G4
chr6	145932695	145933234	notG4
chr7	7271116	7273535	notG4
chr7	7274304	7275745	notG4
chr7	7299350	7300508	G4
chr7	12010020	12018058	G4
chr7	19033260	19033750	G4
chr7	19850236	19851001	notG4
chr7	25559509	25560225	G4
chr7	28472556	28473358	notG4
chr7	38397719	38399070	notG4
chr7	43189358	43191255	notG4
chr7	45902662	45904692	G4
chr7	49432050	49432991	G4
chr7	80793171	80795301	notG4
chr7	82770915	82771945	G4
chr7	99151033	99151985	notG4
chr7	125586202	125587039	G4
chr7	127610634	127612022	notG4
chr7	131901645	131902177	G4
chr7	137469528	137470345	G4
chr7	137515822	137517688	G4
chr8	3754129	3754950	G4
chr8	4678427	4680220	G4
chr8	5084981	5085654	notG4
chr8	14306477	14307529	notG4
chr8	24131314	24132405	G4
chr8	25969303	25970103	notG4
chr8	28938172	28938975	notG4
chr8	35134526	35135346	G4
chr8	43320463	43321281	G4
chr8	47453677	47454716	notG4
chr8	48178870	48179732	notG4
chr8	56243243	56244422	notG4
chr8	59454781	59455367	notG4
chr8	62054378	62055453	G4
chr8	75025626	75026565	G4
chr8	77447783	77450038	notG4
chr8	77820738	77821910	notG4
chr8	85472748	85473601	notG4
chr8	95515195	95515937	notG4
chr8	121823233	121826200	notG4
chr8	121920727	121922600	G4
chr8	121923106	121924759	notG4
chr8	123961225	123961943	G4
chr8	127257213	127258077	notG4
chr9	13534118	13535253	notG4
chr9	22189686	22192259	notG4
chr9	23547482	23548996	notG4
chr9	27212866	27213575	G4
chr9	32353794	32355212	notG4
chr9	32356204	32357128	notG4
chr9	41282064	41282734	notG4
chr9	51977845	51979347	G4
chr9	83943262	83944189	notG4
chr9	89959744	89960502	notG4
chr9	95425549	95426160	G4
chr9	96852816	96853572	G4
chr9	111175734	111177337	notG4
chr9	114993419	114994169	notG4
chr9	115350553	115351236	G4
chr9	120336366	120337291	notG4
chr9	121697331	121698425	notG4
chr9	123872712	123873237	notG4
chr9	123927447	123934468	G4
chr9	123935307	123937546	notG4
chr9	124256105	124258113	notG4
chr9	124424022	124425524	G4
chr9	124439361	124440880	G4
chr9	124441597	124442304	G4
chrX	7013483	7014923	notG4
chrX	7070585	7072715	G4
chrX	49015837	49016489	notG4
chrX	107455611	107457806	G4
chrX	112134476	112135354	notG4
chrX	129056394	129056977	G4
chrX	134149895	134150684	G4
chrX	157258995	157259726	notG4
chrX	169986117	169986759	notG4
chrX	169989055	169989885	notG4
chrX	169991416	169994129	notG4
chrX	169994238	169996384	notG4
chrX	169998536	170011801	G4
chrX	170016643	170022523	G4
chrX	170672645	170677956	G4
chrX	170735204	170737448	notG4
chrX	170757755	170758639	G4
chrX	170841588	170845242	notG4
chrY	140160	146750	G4
chrY	257870	263963	G4
chrY	3915222	3915801	G4
chrY	4023591	4024762	notG4
chrY	4036309	4037105	G4
chrY	4037274	4039166	notG4
chrY	4072025	4083141	G4
chrY	4083265	4089919	notG4
chrY	4090072	4091763	notG4
chrY	4091797	4101291	notG4
chrY	4102085	4103814	notG4
chrY	4104121	4112974	notG4
chrY	4113102	4125186	notG4
chrY	4125264	4126305	notG4
chrY	4126409	4130243	notG4
chrY	4130453	4134382	notG4
chrY	4134425	4135657	notG4
chrY	4135781	4139887	notG4
chrY	6761805	6762925	notG4
chrY	10275342	10276561	notG4
chrY	11857557	11858633	notG4
chrY	12591893	12592919	notG4
chrY	12592922	12595385	notG4
chrY	12595551	12597416	notG4
chrY	12752207	12753296	notG4
chrY	12894377	12896438	notG4
chrY	17303793	17307361	notG4
chrY	17307514	17309490	notG4
chrY	17464747	17466900	notG4
chrY	17607817	17609430	notG4
chrY	32569272	32569563	notG4
chrY	90761378	90761901	notG4
chrY	90763483	90764143	notG4
chrY	90765580	90770719	G4
chrY	90772693	90784308	G4
chrY	90784324	90786674	G4
chrY	90791429	90802302	G4
