# Supplementary material for: ATRX promotes heterochromatin formation to protect cells from G-quadruplex DNA-mediated stress
Source: Nat Commun. 2021 Jun 23;12:3887. doi: 10.1038/s41467-021-24206-5 (PMC8222256; doi:10.1038/s41467-021-24206-5)
Supplement: Supplementary file 5 — Supplementary Data 2 [file 41467_2021_24206_MOESM5_ESM.xlsx]

## Sheet: Sheet1
Supplementary Data File 2 List of ATRX-interacting proteins in HeLa WT and ATRX KO cells
UniprotID	Protein	Description	Gene	Molecular weight (KDa)	Length of protein (AA)	Spectral counts_WT_IP-IgG	Spectral counts_WT_IP-ATRX	Spectral counts_ATRX KO_IP-ATRX	Spectral counts of WT (IP-ATRX/IP-IgG)	Spectral counts of ATRX KO (IP-ATRX/IP-IgG)	log2 (fold-change WT/IgG)	log2 (fold-change ATRX KO/IgG)
P55081	MFAP1_HUMAN	Microfibrillar-associated protein 1 OS=Homo sapiens OX=9606 GN=MFAP1 PE=1 SV=2	MFAP1	51.9086	439	NA	2	NA	NA	NA	#VALUE!	#VALUE!
Q8IYB3	SRRM1_HUMAN	Serine/arginine repetitive matrix protein 1 OS=Homo sapiens OX=9606 GN=SRRM1 PE=1 SV=2	SRRM1	93.3621	904	NA	2	NA	NA	NA	#VALUE!	#VALUE!
O15230	LAMA5_HUMAN	Laminin subunit alpha-5 OS=Homo sapiens OX=9606 GN=LAMA5 PE=1 SV=8	LAMA5	399.461	3695	NA	NA	NA	NA	NA	#VALUE!	#VALUE!
Q8IWC1	MA7D3_HUMAN	MAP7 domain-containing protein 3 OS=Homo sapiens OX=9606 GN=MAP7D3 PE=1 SV=2	MAP7D3	98.3502	876	NA	NA	1.99	NA	NA	#VALUE!	#VALUE!
A0A0A0MRP0	A0A0A0MRP0_HUMAN	MAP7 domain-containing protein 3 (Fragment) OS=Homo sapiens OX=9606 GN=MAP7D3 PE=1 SV=1	MAP7D3	90.0581	802	NA	NA	0.01	NA	NA	#VALUE!	#VALUE!
Q12789	TF3C1_HUMAN	General transcription factor 3C polypeptide 1 OS=Homo sapiens OX=9606 GN=GTF3C1 PE=1 SV=4	GTF3C1	238.707	2109	NA	NA	NA	NA	NA	#VALUE!	#VALUE!
P62829	RL23_HUMAN	60S ribosomal protein L23 OS=Homo sapiens OX=9606 GN=RPL23 PE=1 SV=1	RPL23	13.1663	140	NA	NA	NA	NA	NA	#VALUE!	#VALUE!
P01876	IGHA1_HUMAN	Immunoglobulin heavy constant alpha 1 OS=Homo sapiens OX=9606 GN=IGHA1 PE=1 SV=2	IGHA1	42.8033	353	NA	NA	NA	NA	NA	#VALUE!	#VALUE!
Q9BRS2	RIOK1_HUMAN	Serine/threonine-protein kinase RIO1 OS=Homo sapiens OX=9606 GN=RIOK1 PE=1 SV=2	RIOK1	65.5236	568	1	NA	NA	NA	NA	#VALUE!	#VALUE!
O60287	NPA1P_HUMAN	Nucleolar pre-ribosomal-associated protein 1 OS=Homo sapiens OX=9606 GN=URB1 PE=1 SV=4	URB1	254.209	2271	NA	NA	NA	NA	NA	#VALUE!	#VALUE!
Q96RT7	GCP6_HUMAN	Gamma-tubulin complex component 6 OS=Homo sapiens OX=9606 GN=TUBGCP6 PE=1 SV=3	TUBGCP6	163.787	1819	NA	NA	NA	NA	NA	#VALUE!	#VALUE!
P35221	CTNA1_HUMAN	Catenin alpha-1 OS=Homo sapiens OX=9606 GN=CTNNA1 PE=1 SV=1	CTNNA1	92.6454	906	NA	1.99	NA	NA	NA	#VALUE!	#VALUE!
Q12888	TP53B_HUMAN	TP53-binding protein 1 OS=Homo sapiens OX=9606 GN=TP53BP1 PE=1 SV=2	TP53BP1	208.872	1972	1	NA	NA	NA	NA	#VALUE!	#VALUE!
Q0VF96	CGNL1_HUMAN	Cingulin-like protein 1 OS=Homo sapiens OX=9606 GN=CGNL1 PE=1 SV=2	CGNL1	148.971	1302	NA	NA	NA	NA	NA	#VALUE!	#VALUE!
Q9H582	ZN644_HUMAN	Zinc finger protein 644 OS=Homo sapiens OX=9606 GN=ZNF644 PE=1 SV=2	ZNF644	149.453	1327	NA	NA	NA	NA	NA	#VALUE!	#VALUE!
Q9H9F9	ARP5_HUMAN	Actin-related protein 5 OS=Homo sapiens OX=9606 GN=ACTR5 PE=1 SV=2	ACTR5	68.2363	607	NA	1	1	NA	NA	#VALUE!	#VALUE!
Q9BVQ7	SPA5L_HUMAN	Spermatogenesis-associated protein 5-like protein 1 OS=Homo sapiens OX=9606 GN=SPATA5L1 PE=1 SV=2	SPATA5L1	80.6418	753	2	NA	NA	NA	NA	#VALUE!	#VALUE!
P14923	PLAK_HUMAN	Junction plakoglobin OS=Homo sapiens OX=9606 GN=JUP PE=1 SV=3	JUP	81.6747	745	NA	NA	2.97	NA	NA	#VALUE!	#VALUE!
O60318	GANP_HUMAN	Germinal-center associated nuclear protein OS=Homo sapiens OX=9606 GN=MCM3AP PE=1 SV=2	MCM3AP	218.249	1980	NA	NA	NA	NA	NA	#VALUE!	#VALUE!
Q9UJX5	APC4_HUMAN	Anaphase-promoting complex subunit 4 OS=Homo sapiens OX=9606 GN=ANAPC4 PE=1 SV=2	ANAPC4	92.0397	808	NA	51.97	24	NA	NA	#VALUE!	#VALUE!
Q7Z5K2	WAPL_HUMAN	Wings apart-like protein homolog OS=Homo sapiens OX=9606 GN=WAPL PE=1 SV=1	WAPL	132.845	1190	1	NA	NA	NA	NA	#VALUE!	#VALUE!
P11047	LAMC1_HUMAN	Laminin subunit gamma-1 OS=Homo sapiens OX=9606 GN=LAMC1 PE=1 SV=3	LAMC1	177.471	1609	NA	NA	NA	NA	NA	#VALUE!	#VALUE!
Q9UJX6	ANC2_HUMAN	Anaphase-promoting complex subunit 2 OS=Homo sapiens OX=9606 GN=ANAPC2 PE=1 SV=1	ANAPC2	93.7508	822	NA	36	NA	NA	NA	#VALUE!	#VALUE!
Q14191	WRN_HUMAN	Werner syndrome ATP-dependent helicase OS=Homo sapiens OX=9606 GN=WRN PE=1 SV=2	WRN	162.339	1432	NA	NA	NA	NA	NA	#VALUE!	#VALUE!
P15924	DESP_HUMAN	Desmoplakin OS=Homo sapiens OX=9606 GN=DSP PE=1 SV=3	DSP	331.551	2871	7	NA	2	NA	0.285714	#VALUE!	-1.80735
Q92797	SYMPK_HUMAN	Symplekin OS=Homo sapiens OX=9606 GN=SYMPK PE=1 SV=2	SYMPK	74.4742	1274	NA	1.98	NA	NA	NA	#VALUE!	#VALUE!
Q99570	PI3R4_HUMAN	Phosphoinositide 3-kinase regulatory subunit 4 OS=Homo sapiens OX=9606 GN=PIK3R4 PE=1 SV=3	PIK3R4	152.989	1358	1	NA	NA	NA	NA	#VALUE!	#VALUE!
O94916	NFAT5_HUMAN	Nuclear factor of activated T-cells 5 OS=Homo sapiens OX=9606 GN=NFAT5 PE=1 SV=1	NFAT5	165.642	1531	NA	NA	NA	NA	NA	#VALUE!	#VALUE!
Q9ULG1	INO80_HUMAN	DNA helicase INO80 OS=Homo sapiens OX=9606 GN=INO80 PE=1 SV=2	INO80	176.625	1556	NA	NA	NA	NA	NA	#VALUE!	#VALUE!
Q92922	SMRC1_HUMAN	SWI/SNF complex subunit SMARCC1 OS=Homo sapiens OX=9606 GN=SMARCC1 PE=1 SV=3	SMARCC1	122.772	1105	1	NA	NA	NA	NA	#VALUE!	#VALUE!
Q5H9U9	DDX6L_HUMAN	Probable ATP-dependent RNA helicase DDX60-like OS=Homo sapiens OX=9606 GN=DDX60L PE=2 SV=2	DDX60L	197.529	1706	NA	NA	NA	NA	NA	#VALUE!	#VALUE!
Q5T3J3	LRIF1_HUMAN	Ligand-dependent nuclear receptor-interacting factor 1 OS=Homo sapiens OX=9606 GN=LRIF1 PE=1 SV=1	LRIF1	84.4978	769	NA	1	NA	NA	NA	#VALUE!	#VALUE!
Q9Y5Q5	CORIN_HUMAN	Atrial natriuretic peptide-converting enzyme OS=Homo sapiens OX=9606 GN=CORIN PE=1 SV=2	CORIN	112.266	1042	NA	1	NA	NA	NA	#VALUE!	#VALUE!
Q96QA5	GSDMA_HUMAN	Gasdermin-A OS=Homo sapiens OX=9606 GN=GSDMA PE=1 SV=4	GSDMA	17.7621	445	NA	NA	NA	NA	NA	#VALUE!	#VALUE!
Q13042	CDC16_HUMAN	Cell division cycle protein 16 homolog OS=Homo sapiens OX=9606 GN=CDC16 PE=1 SV=2	CDC16	71.5915	620	NA	25	14	NA	NA	#VALUE!	#VALUE!
Q9UKJ3	GPTC8_HUMAN	G patch domain-containing protein 8 OS=Homo sapiens OX=9606 GN=GPATCH8 PE=1 SV=2	GPATCH8	164.08	1502	NA	4	NA	NA	NA	#VALUE!	#VALUE!
Q9UGJ1	GCP4_HUMAN	Gamma-tubulin complex component 4 OS=Homo sapiens OX=9606 GN=TUBGCP4 PE=1 SV=1	TUBGCP4	44.9724	667	1	NA	NA	NA	NA	#VALUE!	#VALUE!
P38432	COIL_HUMAN	Coilin OS=Homo sapiens OX=9606 GN=COIL PE=1 SV=1	COIL	62.5519	576	1	NA	NA	NA	NA	#VALUE!	#VALUE!
Q9ULI0	ATD2B_HUMAN	ATPase family AAA domain-containing protein 2B OS=Homo sapiens OX=9606 GN=ATAD2B PE=1 SV=3	ATAD2B	164.793	1458	NA	NA	NA	NA	NA	#VALUE!	#VALUE!
NA		DECOY1_19205	NA	165.904	343	NA	NA	NA	NA	NA	#VALUE!	#VALUE!
Q9ULU4	PKCB1_HUMAN	Protein kinase C-binding protein 1 OS=Homo sapiens OX=9606 GN=ZMYND8 PE=1 SV=2	ZMYND8	121.044	1186	NA	4	NA	NA	NA	#VALUE!	#VALUE!
SRPP_HEVBR		sp SRPP_HEVBR	NA	0	0	NA	NA	NA	NA	NA	#VALUE!	#VALUE!
Q86X10	RLGPB_HUMAN	Ral GTPase-activating protein subunit beta OS=Homo sapiens OX=9606 GN=RALGAPB PE=1 SV=1	RALGAPB	147.278	1494	NA	NA	NA	NA	NA	#VALUE!	#VALUE!
Q8WUM0	NU133_HUMAN	Nuclear pore complex protein Nup133 OS=Homo sapiens OX=9606 GN=NUP133 PE=1 SV=2	NUP133	128.88	1156	NA	1	NA	NA	NA	#VALUE!	#VALUE!
Q8N2G8	GHDC_HUMAN	GH3 domain-containing protein OS=Homo sapiens OX=9606 GN=GHDC PE=1 SV=2	GHDC	51.7643	530	NA	NA	NA	NA	NA	#VALUE!	#VALUE!
Q9BY77	PDIP3_HUMAN	Polymerase delta-interacting protein 3 OS=Homo sapiens OX=9606 GN=POLDIP3 PE=1 SV=2	POLDIP3	48.0554	421	NA	NA	NA	NA	NA	#VALUE!	#VALUE!
P27540	ARNT_HUMAN	Aryl hydrocarbon receptor nuclear translocator OS=Homo sapiens OX=9606 GN=ARNT PE=1 SV=1	ARNT	45.8774	789	NA	1	NA	NA	NA	#VALUE!	#VALUE!
A0A0A0MTS7	A0A0A0MTS7_HUMAN	Titin OS=Homo sapiens OX=9606 GN=TTN PE=1 SV=1	TTN	3992.15	35991	1	NA	NA	NA	NA	#VALUE!	#VALUE!
Q9UPN3	MACF1_HUMAN	Microtubule-actin cross-linking factor 1, isoforms 1/2/3/5 OS=Homo sapiens OX=9606 GN=MACF1 PE=1 SV=4	MACF1	860.525	7388	1.49	NA	NA	NA	NA	#VALUE!	#VALUE!
E9PHM6	E9PHM6_HUMAN	Dystonin OS=Homo sapiens OX=9606 GN=DST PE=1 SV=3	DST	633.256	5497	NA	NA	NA	NA	NA	#VALUE!	#VALUE!
E9PLY5	E9PLY5_HUMAN	Microtubule-actin cross-linking factor 1, isoforms 1/2/3/5 (Fragment) OS=Homo sapiens OX=9606 GN=MACF1 PE=1 SV=1	MACF1	159.805	1375	NA	1	NA	NA	NA	#VALUE!	#VALUE!
H0Y390	H0Y390_HUMAN	Microtubule-actin cross-linking factor 1, isoforms 1/2/3/5 (Fragment) OS=Homo sapiens OX=9606 GN=MACF1 PE=1 SV=1	MACF1	505.425	4434	NA	NA	NA	NA	NA	#VALUE!	#VALUE!
E9PNZ4	E9PNZ4_HUMAN	Microtubule-actin cross-linking factor 1, isoforms 1/2/3/5 (Fragment) OS=Homo sapiens OX=9606 GN=MACF1 PE=1 SV=1	MACF1	230.929	2028	NA	NA	NA	NA	NA	#VALUE!	#VALUE!
NA		DECOY2_7903	NA	76.1115	664	NA	NA	NA	NA	NA	#VALUE!	#VALUE!
P48681	NEST_HUMAN	Nestin OS=Homo sapiens OX=9606 GN=NES PE=1 SV=2	NES	177.314	1621	1	NA	NA	NA	NA	#VALUE!	#VALUE!
P60842	IF4A1_HUMAN	Eukaryotic initiation factor 4A-I OS=Homo sapiens OX=9606 GN=EIF4A1 PE=1 SV=1	EIF4A1	41.2461	406	1	NA	NA	NA	NA	#VALUE!	#VALUE!
Q8IVF2	AHNK2_HUMAN	Protein AHNAK2 OS=Homo sapiens OX=9606 GN=AHNAK2 PE=1 SV=2	AHNAK2	616.224	5795	NA	NA	NA	NA	NA	#VALUE!	#VALUE!
E9PPJ0	E9PPJ0_HUMAN	Splicing factor 3B subunit 2 OS=Homo sapiens OX=9606 GN=SF3B2 PE=1 SV=1	SF3B2	98.0909	878	NA	NA	NA	NA	NA	#VALUE!	#VALUE!
Q02413	DSG1_HUMAN	Desmoglein-1 OS=Homo sapiens OX=9606 GN=DSG1 PE=1 SV=2	DSG1	113.658	1049	3	NA	1	NA	0.333333	#VALUE!	-1.58496
Q86U44	MTA70_HUMAN	N6-adenosine-methyltransferase catalytic subunit OS=Homo sapiens OX=9606 GN=METTL3 PE=1 SV=2	METTL3	26.2325	580	NA	NA	1	NA	NA	#VALUE!	#VALUE!
O75151	PHF2_HUMAN	Lysine-specific demethylase PHF2 OS=Homo sapiens OX=9606 GN=PHF2 PE=1 SV=4	PHF2	120.682	1096	NA	0.5	NA	NA	NA	#VALUE!	#VALUE!
Q13535	ATR_HUMAN	Serine/threonine-protein kinase ATR OS=Homo sapiens OX=9606 GN=ATR PE=1 SV=3	ATR	301.154	2644	NA	NA	NA	NA	NA	#VALUE!	#VALUE!
Q14152	EIF3A_HUMAN	Eukaryotic translation initiation factor 3 subunit A OS=Homo sapiens OX=9606 GN=EIF3A PE=1 SV=1	EIF3A	166.45	1382	1	NA	NA	NA	NA	#VALUE!	#VALUE!
Q13573	SNW1_HUMAN	SNW domain-containing protein 1 OS=Homo sapiens OX=9606 GN=SNW1 PE=1 SV=1	SNW1	65.3326	536	NA	6	NA	NA	NA	#VALUE!	#VALUE!
Q6IE81	JADE1_HUMAN	Protein Jade-1 OS=Homo sapiens OX=9606 GN=JADE1 PE=1 SV=1	JADE1	16.3471	842	1	NA	NA	NA	NA	#VALUE!	#VALUE!
Q14204	DYHC1_HUMAN	Cytoplasmic dynein 1 heavy chain 1 OS=Homo sapiens OX=9606 GN=DYNC1H1 PE=1 SV=5	DYNC1H1	532.054	4646	NA	NA	NA	NA	NA	#VALUE!	#VALUE!
E9PDJ9	E9PDJ9_HUMAN	LIM and calponin homology domains-containing protein 1 OS=Homo sapiens OX=9606 GN=LIMCH1 PE=1 SV=1	LIMCH1	103.441	916	NA	NA	NA	NA	NA	#VALUE!	#VALUE!
A0A0D9SGF6	A0A0D9SGF6_HUMAN	Spectrin alpha chain, non-erythrocytic 1 OS=Homo sapiens OX=9606 GN=SPTAN1 PE=1 SV=1	SPTAN1	287.41	2498	NA	NA	NA	NA	NA	#VALUE!	#VALUE!
Q5SRE5	NU188_HUMAN	Nucleoporin NUP188 homolog OS=Homo sapiens OX=9606 GN=NUP188 PE=1 SV=1	NUP188	195.899	1749	NA	NA	NA	NA	NA	#VALUE!	#VALUE!
Q5T749	KPRP_HUMAN	Keratinocyte proline-rich protein OS=Homo sapiens OX=9606 GN=KPRP PE=1 SV=1	KPRP	64.0752	579	1	NA	NA	NA	NA	#VALUE!	#VALUE!
Q5VT52	RPRD2_HUMAN	Regulation of nuclear pre-mRNA domain-containing protein 2 OS=Homo sapiens OX=9606 GN=RPRD2 PE=1 SV=1	RPRD2	155.906	1461	NA	NA	NA	NA	NA	#VALUE!	#VALUE!
Q6KC79	NIPBL_HUMAN	Nipped-B-like protein OS=Homo sapiens OX=9606 GN=NIPBL PE=1 SV=2	NIPBL	315.836	2804	NA	1	NA	NA	NA	#VALUE!	#VALUE!
Q7KZ85	SPT6H_HUMAN	Transcription elongation factor SPT6 OS=Homo sapiens OX=9606 GN=SUPT6H PE=1 SV=2	SUPT6H	198.931	1726	NA	1	NA	NA	NA	#VALUE!	#VALUE!
Q86YZ3	HORN_HUMAN	Hornerin OS=Homo sapiens OX=9606 GN=HRNR PE=1 SV=2	HRNR	282.21	2850	4	NA	2	NA	0.5	#VALUE!	-1
Q8TEQ6	GEMI5_HUMAN	Gem-associated protein 5 OS=Homo sapiens OX=9606 GN=GEMIN5 PE=1 SV=3	GEMIN5	168.465	1508	1	NA	NA	NA	NA	#VALUE!	#VALUE!
Q96FS4	SIPA1_HUMAN	Signal-induced proliferation-associated protein 1 OS=Homo sapiens OX=9606 GN=SIPA1 PE=1 SV=1	SIPA1	101.743	1042	3	NA	NA	NA	NA	#VALUE!	#VALUE!
Q9Y4B5	MTCL1_HUMAN	Microtubule cross-linking factor 1 OS=Homo sapiens OX=9606 GN=MTCL1 PE=1 SV=5	MTCL1	209.379	1905	1	NA	NA	NA	NA	#VALUE!	#VALUE!
Q9Y4K1	CRBG1_HUMAN	Beta/gamma crystallin domain-containing protein 1 OS=Homo sapiens OX=9606 GN=CRYBG1 PE=1 SV=3	CRYBG1	231.546	1723	1	NA	1	NA	1	#VALUE!	0
Q14160	SCRIB_HUMAN	Protein scribble homolog OS=Homo sapiens OX=9606 GN=SCRIB PE=1 SV=4	SCRIB	174.79	1630	NA	3.96	NA	NA	NA	#VALUE!	#VALUE!
Q9NR48	ASH1L_HUMAN	Histone-lysine N-methyltransferase ASH1L OS=Homo sapiens OX=9606 GN=ASH1L PE=1 SV=2	ASH1L	332.564	2969	1	NA	NA	NA	NA	#VALUE!	#VALUE!
Q9P2F8	SI1L2_HUMAN	Signal-induced proliferation-associated 1-like protein 2 OS=Homo sapiens OX=9606 GN=SIPA1L2 PE=1 SV=2	SIPA1L2	190.3	1722	NA	NA	NA	NA	NA	#VALUE!	#VALUE!
Q14202	ZMYM3_HUMAN	Zinc finger MYM-type protein 3 OS=Homo sapiens OX=9606 GN=ZMYM3 PE=1 SV=2	ZMYM3	141.679	1370	NA	NA	NA	NA	NA	#VALUE!	#VALUE!
Q5VZL5	ZMYM4_HUMAN	Zinc finger MYM-type protein 4 OS=Homo sapiens OX=9606 GN=ZMYM4 PE=1 SV=1	ZMYM4	172.659	1548	NA	NA	NA	NA	NA	#VALUE!	#VALUE!
C9J1B7	C9J1B7_HUMAN	Dynactin subunit 1 (Fragment) OS=Homo sapiens OX=9606 GN=DCTN1 PE=1 SV=1	DCTN1	8.10019	64	NA	0.33	NA	NA	NA	#VALUE!	#VALUE!
Q6AWB1	Q6AWB1_HUMAN	Dynactin subunit 1 OS=Homo sapiens OX=9606 GN=DCTN1 PE=1 SV=1	DCTN1	98.4389	890	NA	0.33	NA	NA	NA	#VALUE!	#VALUE!
Q9Y618	NCOR2_HUMAN	Nuclear receptor corepressor 2 OS=Homo sapiens OX=9606 GN=NCOR2 PE=1 SV=2	NCOR2	273.471	2525	NA	1	NA	NA	NA	#VALUE!	#VALUE!
Q9Y5K6	CD2AP_HUMAN	CD2-associated protein OS=Homo sapiens OX=9606 GN=CD2AP PE=1 SV=1	CD2AP	71.3893	639	6	NA	1	NA	0.166667	#VALUE!	-2.58496
A1L390	PKHG3_HUMAN	Pleckstrin homology domain-containing family G member 3 OS=Homo sapiens OX=9606 GN=PLEKHG3 PE=1 SV=1	PLEKHG3	134.311	1219	2	NA	NA	NA	NA	#VALUE!	#VALUE!
A5YKK6	CNOT1_HUMAN	CCR4-NOT transcription complex subunit 1 OS=Homo sapiens OX=9606 GN=CNOT1 PE=1 SV=2	CNOT1	266.75	2376	0.99	NA	NA	NA	NA	#VALUE!	#VALUE!
A6NHR9	SMHD1_HUMAN	Structural maintenance of chromosomes flexible hinge domain-containing protein 1 OS=Homo sapiens OX=9606 GN=SMCHD1 PE=1 SV=2	SMCHD1	226.213	2005	NA	NA	NA	NA	NA	#VALUE!	#VALUE!
Q14676	MDC1_HUMAN	Mediator of DNA damage checkpoint protein 1 OS=Homo sapiens OX=9606 GN=MDC1 PE=1 SV=3	MDC1	226.511	2089	NA	NA	NA	NA	NA	#VALUE!	#VALUE!
Q14683	SMC1A_HUMAN	Structural maintenance of chromosomes protein 1A OS=Homo sapiens OX=9606 GN=SMC1A PE=1 SV=2	SMC1A	140.754	1233	NA	1	NA	NA	NA	#VALUE!	#VALUE!
V9GY57	V9GY57_HUMAN	Structural maintenance of chromosomes protein 1A (Fragment) OS=Homo sapiens OX=9606 GN=SMC1A PE=1 SV=1	SMC1A	31.4999	279	NA	NA	NA	NA	NA	#VALUE!	#VALUE!
B7WNR0	B7WNR0_HUMAN	Serum albumin OS=Homo sapiens OX=9606 GN=ALB PE=1 SV=1	ALB	52.0071	494	NA	NA	NA	NA	NA	#VALUE!	#VALUE!
Q14839	CHD4_HUMAN	Chromodomain-helicase-DNA-binding protein 4 OS=Homo sapiens OX=9606 GN=CHD4 PE=1 SV=2	CHD4	216.949	1912	NA	NA	NA	NA	NA	#VALUE!	#VALUE!
Q12873	CHD3_HUMAN	Chromodomain-helicase-DNA-binding protein 3 OS=Homo sapiens OX=9606 GN=CHD3 PE=1 SV=3	CHD3	226.432	2000	0.53	NA	NA	NA	NA	#VALUE!	#VALUE!
Q8TDI0	CHD5_HUMAN	Chromodomain-helicase-DNA-binding protein 5 OS=Homo sapiens OX=9606 GN=CHD5 PE=1 SV=1	CHD5	222.891	1954	NA	0.98	NA	NA	NA	#VALUE!	#VALUE!
F2Z2R5	F2Z2R5_HUMAN	Chromodomain-helicase-DNA-binding protein 5 OS=Homo sapiens OX=9606 GN=CHD5 PE=1 SV=1	CHD5	141.22	1225	NA	0.01	NA	NA	NA	#VALUE!	#VALUE!
K7EMY3	K7EMY3_HUMAN	Chromodomain-helicase-DNA-binding protein 5 (Fragment) OS=Homo sapiens OX=9606 GN=CHD5 PE=1 SV=1	CHD5	120.888	1060	NA	0.01	NA	NA	NA	#VALUE!	#VALUE!
F6T542	F6T542_HUMAN	Chromodomain-helicase-DNA-binding protein 5 (Fragment) OS=Homo sapiens OX=9606 GN=CHD5 PE=4 SV=1	CHD5	11.941	110	NA	0.01	NA	NA	NA	#VALUE!	#VALUE!
GSTP1_HUMAN		sp GSTP1_HUMAN	NA	19.45	0	2	NA	2	NA	1	#VALUE!	0
O00139	KIF2A_HUMAN	Kinesin-like protein KIF2A OS=Homo sapiens OX=9606 GN=KIF2A PE=1 SV=3	KIF2A	79.8866	706	NA	14.7	NA	NA	NA	#VALUE!	#VALUE!
Q7Z460	CLAP1_HUMAN	CLIP-associating protein 1 OS=Homo sapiens OX=9606 GN=CLASP1 PE=1 SV=1	CLASP1	139.945	1538	NA	NA	NA	NA	NA	#VALUE!	#VALUE!
Q9Y4I1	MYO5A_HUMAN	Unconventional myosin-Va OS=Homo sapiens OX=9606 GN=MYO5A PE=1 SV=2	MYO5A	215.179	1855	NA	NA	NA	NA	NA	#VALUE!	#VALUE!
F8WE88	F8WE88_HUMAN	Unconventional myosin-Va OS=Homo sapiens OX=9606 GN=MYO5A PE=1 SV=2	MYO5A	215.205	1855	NA	NA	NA	NA	NA	#VALUE!	#VALUE!
Q9ULV0	MYO5B_HUMAN	Unconventional myosin-Vb OS=Homo sapiens OX=9606 GN=MYO5B PE=1 SV=3	MYO5B	213.52	1848	NA	NA	NA	NA	NA	#VALUE!	#VALUE!
O00468	AGRIN_HUMAN	Agrin OS=Homo sapiens OX=9606 GN=AGRN PE=1 SV=5	AGRN	217.074	2067	NA	NA	NA	NA	NA	#VALUE!	#VALUE!
Q9P0L2	MARK1_HUMAN	Serine/threonine-protein kinase MARK1 OS=Homo sapiens OX=9606 GN=MARK1 PE=1 SV=2	MARK1	87.3835	795	2.2	NA	NA	NA	NA	#VALUE!	#VALUE!
O15523	DDX3Y_HUMAN	ATP-dependent RNA helicase DDX3Y OS=Homo sapiens OX=9606 GN=DDX3Y PE=1 SV=2	DDX3Y	73.0901	660	NA	NA	NA	NA	NA	#VALUE!	#VALUE!
O14578	CTRO_HUMAN	Citron Rho-interacting kinase OS=Homo sapiens OX=9606 GN=CIT PE=1 SV=2	CIT	231.268	2027	NA	NA	NA	NA	NA	#VALUE!	#VALUE!
O14646	CHD1_HUMAN	Chromodomain-helicase-DNA-binding protein 1 OS=Homo sapiens OX=9606 GN=CHD1 PE=1 SV=2	CHD1	196.549	1710	1	NA	NA	NA	NA	#VALUE!	#VALUE!
O14647	CHD2_HUMAN	Chromodomain-helicase-DNA-binding protein 2 OS=Homo sapiens OX=9606 GN=CHD2 PE=1 SV=2	CHD2	211.196	1828	NA	NA	NA	NA	NA	#VALUE!	#VALUE!
F2Z2U4	F2Z2U4_HUMAN	Transformation/transcription domain-associated protein OS=Homo sapiens OX=9606 GN=TRRAP PE=1 SV=3	TRRAP	435.84	3848	NA	NA	NA	NA	NA	#VALUE!	#VALUE!
Q5T1H1	EYS_HUMAN	Protein eyes shut homolog OS=Homo sapiens OX=9606 GN=EYS PE=1 SV=5	EYS	350.547	3165	NA	NA	NA	NA	NA	#VALUE!	#VALUE!
O14950	ML12B_HUMAN	Myosin regulatory light chain 12B OS=Homo sapiens OX=9606 GN=MYL12B PE=1 SV=2	MYL12B	20.4258	172	1	NA	NA	NA	NA	#VALUE!	#VALUE!
H0YHI8	H0YHI8_HUMAN	Protein phosphatase 1 regulatory subunit 12A (Fragment) OS=Homo sapiens OX=9606 GN=PPP1R12A PE=1 SV=1	PPP1R12A	40.5755	367	NA	NA	NA	NA	NA	#VALUE!	#VALUE!
E9PMP7	E9PMP7_HUMAN	LIM domain only protein 7 (Fragment) OS=Homo sapiens OX=9606 GN=LMO7 PE=1 SV=8	LMO7	119.334	1045	NA	NA	NA	NA	NA	#VALUE!	#VALUE!
H0YDQ3	H0YDQ3_HUMAN	LIM domain only protein 7 (Fragment) OS=Homo sapiens OX=9606 GN=LMO7 PE=1 SV=1	LMO7	34.3297	292	NA	NA	NA	NA	NA	#VALUE!	#VALUE!
O15061	SYNEM_HUMAN	Synemin OS=Homo sapiens OX=9606 GN=SYNM PE=1 SV=2	SYNM	172.645	1565	NA	NA	NA	NA	NA	#VALUE!	#VALUE!
H0YDN1	H0YDN1_HUMAN	Plectin (Fragment) OS=Homo sapiens OX=9606 GN=PLEC PE=1 SV=8	PLEC	23.715	199	NA	NA	NA	NA	NA	#VALUE!	#VALUE!
Q659C4	LAR1B_HUMAN	La-related protein 1B OS=Homo sapiens OX=9606 GN=LARP1B PE=1 SV=2	LARP1B	105.239	914	NA	NA	NA	NA	NA	#VALUE!	#VALUE!
P35609	ACTN2_HUMAN	Alpha-actinin-2 OS=Homo sapiens OX=9606 GN=ACTN2 PE=1 SV=1	ACTN2	103.77	894	NA	NA	NA	NA	NA	#VALUE!	#VALUE!
O60292	SI1L3_HUMAN	Signal-induced proliferation-associated 1-like protein 3 OS=Homo sapiens OX=9606 GN=SIPA1L3 PE=1 SV=3	SIPA1L3	194.472	1781	NA	NA	NA	NA	NA	#VALUE!	#VALUE!
O60437	PEPL_HUMAN	Periplakin OS=Homo sapiens OX=9606 GN=PPL PE=1 SV=4	PPL	204.348	1756	NA	NA	NA	NA	NA	#VALUE!	#VALUE!
J3KSW8	J3KSW8_HUMAN	Myosin phosphatase Rho-interacting protein (Fragment) OS=Homo sapiens OX=9606 GN=MPRIP PE=1 SV=1	MPRIP	95.8524	844	NA	NA	NA	NA	NA	#VALUE!	#VALUE!
H0Y7E2	H0Y7E2_HUMAN	Myosin phosphatase Rho-interacting protein (Fragment) OS=Homo sapiens OX=9606 GN=MPRIP PE=1 SV=3	MPRIP	122.806	1091	NA	NA	NA	NA	NA	#VALUE!	#VALUE!
P06899	H2B1J_HUMAN	Histone H2B type 1-J OS=Homo sapiens OX=9606 GN=HIST1H2BJ PE=1 SV=3	HIST1H2BJ	13.8936	126	0.33	NA	NA	NA	NA	#VALUE!	#VALUE!
Q8N257	H2B3B_HUMAN	Histone H2B type 3-B OS=Homo sapiens OX=9606 GN=HIST3H2BB PE=1 SV=3	HIST3H2BB	13.8815	126	0.33	NA	NA	NA	NA	#VALUE!	#VALUE!
Q15650	TRIP4_HUMAN	Activating signal cointegrator 1 OS=Homo sapiens OX=9606 GN=TRIP4 PE=1 SV=4	TRIP4	66.0869	581	NA	9.97	NA	NA	NA	#VALUE!	#VALUE!
Q15746	MYLK_HUMAN	Myosin light chain kinase, smooth muscle OS=Homo sapiens OX=9606 GN=MYLK PE=1 SV=4	MYLK	210.565	1914	1	NA	NA	NA	NA	#VALUE!	#VALUE!
O60934	NBN_HUMAN	Nibrin OS=Homo sapiens OX=9606 GN=NBN PE=1 SV=1	NBN	84.888	754	NA	10.97	NA	NA	NA	#VALUE!	#VALUE!
O75152	ZC11A_HUMAN	Zinc finger CCCH domain-containing protein 11A OS=Homo sapiens OX=9606 GN=ZC3H11A PE=1 SV=3	ZC3H11A	89.058	810	NA	12.91	3.98	NA	NA	#VALUE!	#VALUE!
O75179	ANR17_HUMAN	Ankyrin repeat domain-containing protein 17 OS=Homo sapiens OX=9606 GN=ANKRD17 PE=1 SV=3	ANKRD17	274.07	2603	0.99	NA	NA	NA	NA	#VALUE!	#VALUE!
Q8IWZ3	ANKH1_HUMAN	Ankyrin repeat and KH domain-containing protein 1 OS=Homo sapiens OX=9606 GN=ANKHD1 PE=1 SV=1	ANKHD1	269.273	2542	NA	NA	NA	NA	NA	#VALUE!	#VALUE!
O75376	NCOR1_HUMAN	Nuclear receptor corepressor 1 OS=Homo sapiens OX=9606 GN=NCOR1 PE=1 SV=2	NCOR1	270.026	2440	NA	1.98	NA	NA	NA	#VALUE!	#VALUE!
Q2KHR3	QSER1_HUMAN	Glutamine and serine-rich protein 1 OS=Homo sapiens OX=9606 GN=QSER1 PE=1 SV=3	QSER1	189.838	1735	NA	NA	NA	NA	NA	#VALUE!	#VALUE!
P10070	GLI2_HUMAN	Zinc finger protein GLI2 OS=Homo sapiens OX=9606 GN=GLI2 PE=1 SV=4	GLI2	167.66	1586	NA	NA	NA	NA	NA	#VALUE!	#VALUE!
B2RTY4	MYO9A_HUMAN	Unconventional myosin-IXa OS=Homo sapiens OX=9606 GN=MYO9A PE=1 SV=2	MYO9A	275.815	2548	NA	NA	NA	NA	NA	#VALUE!	#VALUE!
O75691	UTP20_HUMAN	Small subunit processome component 20 homolog OS=Homo sapiens OX=9606 GN=UTP20 PE=1 SV=3	UTP20	318.164	2785	NA	1	NA	NA	NA	#VALUE!	#VALUE!
P61978	HNRPK_HUMAN	Heterogeneous nuclear ribonucleoprotein K OS=Homo sapiens OX=9606 GN=HNRNPK PE=1 SV=1	HNRNPK	41.7627	463	3	NA	NA	NA	NA	#VALUE!	#VALUE!
Q13769	THOC5_HUMAN	THO complex subunit 5 homolog OS=Homo sapiens OX=9606 GN=THOC5 PE=1 SV=2	THOC5	20.7716	683	NA	2	NA	NA	NA	#VALUE!	#VALUE!
C9JCL9	C9JCL9_HUMAN	THO complex subunit 5 homolog (Fragment) OS=Homo sapiens OX=9606 GN=THOC5 PE=1 SV=1	THOC5	14.8528	161	NA	0.5	NA	NA	NA	#VALUE!	#VALUE!
Q7Z6E9	RBBP6_HUMAN	E3 ubiquitin-protein ligase RBBP6 OS=Homo sapiens OX=9606 GN=RBBP6 PE=1 SV=1	RBBP6	201.424	1792	NA	NA	NA	NA	NA	#VALUE!	#VALUE!
O75962	TRIO_HUMAN	Triple functional domain protein OS=Homo sapiens OX=9606 GN=TRIO PE=1 SV=2	TRIO	262.499	3097	NA	NA	NA	NA	NA	#VALUE!	#VALUE!
E7EPJ7	E7EPJ7_HUMAN	Triple functional domain protein (Fragment) OS=Homo sapiens OX=9606 GN=TRIO PE=1 SV=2	TRIO	285.615	2546	NA	NA	NA	NA	NA	#VALUE!	#VALUE!
Q9NVI1	FANCI_HUMAN	Fanconi anemia group I protein OS=Homo sapiens OX=9606 GN=FANCI PE=1 SV=4	FANCI	123.145	1328	2	NA	NA	NA	NA	#VALUE!	#VALUE!
H3BP78	H3BP78_HUMAN	Fanconi anemia group I protein (Fragment) OS=Homo sapiens OX=9606 GN=FANCI PE=1 SV=1	FANCI	122.852	1090	NA	NA	NA	NA	NA	#VALUE!	#VALUE!
P62241	RS8_HUMAN	40S ribosomal protein S8 OS=Homo sapiens OX=9606 GN=RPS8 PE=1 SV=2	RPS8	21.848	208	2	NA	NA	NA	NA	#VALUE!	#VALUE!
P27816	MAP4_HUMAN	Microtubule-associated protein 4 OS=Homo sapiens OX=9606 GN=MAP4 PE=1 SV=3	MAP4	245.274	1152	1	NA	NA	NA	NA	#VALUE!	#VALUE!
Q562F6	SGO2_HUMAN	Shugoshin 2 OS=Homo sapiens OX=9606 GN=SGO2 PE=1 SV=2	SGO2	144.632	1265	1	NA	NA	NA	NA	#VALUE!	#VALUE!
Q96N64	PWP2A_HUMAN	PWWP domain-containing protein 2A OS=Homo sapiens OX=9606 GN=PWWP2A PE=1 SV=2	PWWP2A	81.8918	755	NA	3	NA	NA	NA	#VALUE!	#VALUE!
Q5JSZ5	PRC2B_HUMAN	Protein PRRC2B OS=Homo sapiens OX=9606 GN=PRRC2B PE=1 SV=2	PRRC2B	242.799	2229	NA	NA	NA	NA	NA	#VALUE!	#VALUE!
O60306	AQR_HUMAN	RNA helicase aquarius OS=Homo sapiens OX=9606 GN=AQR PE=1 SV=4	AQR	171.168	1485	NA	NA	NA	NA	NA	#VALUE!	#VALUE!
Q5T3I0	GPTC4_HUMAN	G patch domain-containing protein 4 OS=Homo sapiens OX=9606 GN=GPATCH4 PE=1 SV=2	GPATCH4	42.5575	446	1	NA	1	NA	1	#VALUE!	0
O94915	FRYL_HUMAN	Protein furry homolog-like OS=Homo sapiens OX=9606 GN=FRYL PE=1 SV=2	FRYL	339.365	3013	NA	NA	NA	NA	NA	#VALUE!	#VALUE!
A0A2C9F2R7	A0A2C9F2R7_HUMAN	Protein furry homolog-like (Fragment) OS=Homo sapiens OX=9606 GN=FRYL PE=1 SV=1	FRYL	192.077	1716	NA	NA	NA	NA	NA	#VALUE!	#VALUE!
P49790	NU153_HUMAN	Nuclear pore complex protein Nup153 OS=Homo sapiens OX=9606 GN=NUP153 PE=1 SV=2	NUP153	153.825	1475	NA	NA	NA	NA	NA	#VALUE!	#VALUE!
P23396	RS3_HUMAN	40S ribosomal protein S3 OS=Homo sapiens OX=9606 GN=RPS3 PE=1 SV=2	RPS3	13.4832	243	0.99	NA	NA	NA	NA	#VALUE!	#VALUE!
P81605	DCD_HUMAN	Dermcidin OS=Homo sapiens OX=9606 GN=DCD PE=1 SV=2	DCD	11.2588	110	2	NA	2	NA	1	#VALUE!	0
Q07020	RL18_HUMAN	60S ribosomal protein L18 OS=Homo sapiens OX=9606 GN=RPL18 PE=1 SV=2	RPL18	21.8102	188	NA	NA	NA	NA	NA	#VALUE!	#VALUE!
Q53GS9	SNUT2_HUMAN	U4/U6.U5 tri-snRNP-associated protein 2 OS=Homo sapiens OX=9606 GN=USP39 PE=1 SV=2	USP39	61.987	565	NA	6.94	NA	NA	NA	#VALUE!	#VALUE!
F8WC91	F8WC91_HUMAN	U4/U6.U5 tri-snRNP-associated protein 2 OS=Homo sapiens OX=9606 GN=USP39 PE=1 SV=1	USP39	17.5008	154	NA	0.06	NA	NA	NA	#VALUE!	#VALUE!
Q5VWQ0	RSBN1_HUMAN	Lysine-specific demethylase 9 OS=Homo sapiens OX=9606 GN=RSBN1 PE=1 SV=2	RSBN1	77.2528	802	NA	1.37	NA	NA	NA	#VALUE!	#VALUE!
Q7Z589	EMSY_HUMAN	BRCA2-interacting transcriptional repressor EMSY OS=Homo sapiens OX=9606 GN=EMSY PE=1 SV=2	EMSY	141.362	1322	NA	NA	NA	NA	NA	#VALUE!	#VALUE!
Q6UB99	ANR11_HUMAN	Ankyrin repeat domain-containing protein 11 OS=Homo sapiens OX=9606 GN=ANKRD11 PE=1 SV=3	ANKRD11	297.713	2663	NA	NA	NA	NA	NA	#VALUE!	#VALUE!
Q15021	CND1_HUMAN	Condensin complex subunit 1 OS=Homo sapiens OX=9606 GN=NCAPD2 PE=1 SV=3	NCAPD2	157.064	1401	NA	NA	NA	NA	NA	#VALUE!	#VALUE!
Q4FZB7	KMT5B_HUMAN	Histone-lysine N-methyltransferase KMT5B OS=Homo sapiens OX=9606 GN=KMT5B PE=1 SV=4	KMT5B	99.1074	885	4	NA	NA	NA	NA	#VALUE!	#VALUE!
M0R0P1	M0R0P1_HUMAN	rRNA 2'-O-methyltransferase fibrillarin (Fragment) OS=Homo sapiens OX=9606 GN=FBL PE=1 SV=1	FBL	24.5108	228	NA	NA	NA	NA	NA	#VALUE!	#VALUE!
Q5D862	FILA2_HUMAN	Filaggrin-2 OS=Homo sapiens OX=9606 GN=FLG2 PE=1 SV=1	FLG2	247.91	2391	1	NA	NA	NA	NA	#VALUE!	#VALUE!
Q8WYB5	KAT6B_HUMAN	Histone acetyltransferase KAT6B OS=Homo sapiens OX=9606 GN=KAT6B PE=1 SV=3	KAT6B	231.214	2073	0.48	NA	NA	NA	NA	#VALUE!	#VALUE!
Q99081	HTF4_HUMAN	Transcription factor 12 OS=Homo sapiens OX=9606 GN=TCF12 PE=1 SV=1	TCF12	16.5648	682	3	NA	NA	NA	NA	#VALUE!	#VALUE!
B4DGI9	B4DGI9_HUMAN	Transcription factor 12 (Fragment) OS=Homo sapiens OX=9606 GN=TCF12 PE=1 SV=1	TCF12	71.794	666	NA	NA	NA	NA	NA	#VALUE!	#VALUE!
Q96P63	SPB12_HUMAN	Serpin B12 OS=Homo sapiens OX=9606 GN=SERPINB12 PE=1 SV=1	SERPINB12	46.2291	405	1	NA	NA	NA	NA	#VALUE!	#VALUE!
P51608	MECP2_HUMAN	Methyl-CpG-binding protein 2 OS=Homo sapiens OX=9606 GN=MECP2 PE=1 SV=1	MECP2	52.3906	486	NA	1	1	NA	NA	#VALUE!	#VALUE!
Q5T5U3	RHG21_HUMAN	Rho GTPase-activating protein 21 OS=Homo sapiens OX=9606 GN=ARHGAP21 PE=1 SV=1	ARHGAP21	217.18	1957	NA	NA	1	NA	NA	#VALUE!	#VALUE!
P04406	G3P_HUMAN	Glyceraldehyde-3-phosphate dehydrogenase OS=Homo sapiens OX=9606 GN=GAPDH PE=1 SV=3	GAPDH	27.8351	335	NA	NA	2	NA	NA	#VALUE!	#VALUE!
O15085	ARHGB_HUMAN	Rho guanine nucleotide exchange factor 11 OS=Homo sapiens OX=9606 GN=ARHGEF11 PE=1 SV=1	ARHGEF11	167.583	1522	NA	NA	NA	NA	NA	#VALUE!	#VALUE!
Q9BSJ2	GCP2_HUMAN	Gamma-tubulin complex component 2 OS=Homo sapiens OX=9606 GN=TUBGCP2 PE=1 SV=2	TUBGCP2	82.5338	902	2	NA	NA	NA	NA	#VALUE!	#VALUE!
P62753	RS6_HUMAN	40S ribosomal protein S6 OS=Homo sapiens OX=9606 GN=RPS6 PE=1 SV=1	RPS6	28.645	249	NA	NA	NA	NA	NA	#VALUE!	#VALUE!
Q5UIP0	RIF1_HUMAN	Telomere-associated protein RIF1 OS=Homo sapiens OX=9606 GN=RIF1 PE=1 SV=2	RIF1	274.276	2472	1	NA	NA	NA	NA	#VALUE!	#VALUE!
NA		DECOY1_24309	NA	36.9902	219	NA	NA	1	NA	NA	#VALUE!	#VALUE!
Q5VWN6	F208B_HUMAN	Protein FAM208B OS=Homo sapiens OX=9606 GN=FAM208B PE=1 SV=1	FAM208B	268.657	2430	NA	NA	NA	NA	NA	#VALUE!	#VALUE!
Q63HN8	RN213_HUMAN	E3 ubiquitin-protein ligase RNF213 OS=Homo sapiens OX=9606 GN=RNF213 PE=1 SV=3	RNF213	591.013	5207	NA	NA	NA	NA	NA	#VALUE!	#VALUE!
A0A286YEY9	A0A286YEY9_HUMAN	Uncharacterized protein OS=Homo sapiens OX=9606 PE=4 SV=1	NA	8.5818	88	NA	2	1	NA	NA	#VALUE!	#VALUE!
Q14678	KANK1_HUMAN	KN motif and ankyrin repeat domain-containing protein 1 OS=Homo sapiens OX=9606 GN=KANK1 PE=1 SV=3	KANK1	147.179	1352	0.49	NA	NA	NA	NA	#VALUE!	#VALUE!
Q8N3E9	PLCD3_HUMAN	1-phosphatidylinositol 4,5-bisphosphate phosphodiesterase delta-3 OS=Homo sapiens OX=9606 GN=PLCD3 PE=1 SV=3	PLCD3	89.1842	789	2	NA	NA	NA	NA	#VALUE!	#VALUE!
Q9HC52	CBX8_HUMAN	Chromobox protein homolog 8 OS=Homo sapiens OX=9606 GN=CBX8 PE=1 SV=3	CBX8	43.3514	389	NA	2	NA	NA	NA	#VALUE!	#VALUE!
Q96FV9	THOC1_HUMAN	THO complex subunit 1 OS=Homo sapiens OX=9606 GN=THOC1 PE=1 SV=1	THOC1	75.5865	657	NA	2.98	0.99	NA	NA	#VALUE!	#VALUE!
J3KT14	J3KT14_HUMAN	THO complex subunit 1 OS=Homo sapiens OX=9606 GN=THOC1 PE=1 SV=1	THOC1	28.0711	251	NA	0.03	0.01	NA	NA	#VALUE!	#VALUE!
A0A087WY84	A0A087WY84_HUMAN	THO complex subunit 1 OS=Homo sapiens OX=9606 GN=THOC1 PE=1 SV=1	THOC1	41.4318	360	NA	0.01	NA	NA	NA	#VALUE!	#VALUE!
Q8TER5	ARH40_HUMAN	Rho guanine nucleotide exchange factor 40 OS=Homo sapiens OX=9606 GN=ARHGEF40 PE=1 SV=3	ARHGEF40	164.537	1519	NA	NA	NA	NA	NA	#VALUE!	#VALUE!
Q96Q89	KI20B_HUMAN	Kinesin-like protein KIF20B OS=Homo sapiens OX=9606 GN=KIF20B PE=1 SV=3	KIF20B	210.482	1820	NA	NA	NA	NA	NA	#VALUE!	#VALUE!
Q9UBU9	NXF1_HUMAN	Nuclear RNA export factor 1 OS=Homo sapiens OX=9606 GN=NXF1 PE=1 SV=1	NXF1	68.0467	619	3.97	NA	NA	NA	NA	#VALUE!	#VALUE!
B4E227	B4E227_HUMAN	Nuclear RNA export factor 1 OS=Homo sapiens OX=9606 GN=NXF1 PE=1 SV=1	NXF1	24.6599	219	0.03	NA	NA	NA	NA	#VALUE!	#VALUE!
Q68CQ4	DIEXF_HUMAN	Digestive organ expansion factor homolog OS=Homo sapiens OX=9606 GN=DIEXF PE=1 SV=2	DIEXF	86.9828	756	4	NA	NA	NA	NA	#VALUE!	#VALUE!
O95602	RPA1_HUMAN	DNA-directed RNA polymerase I subunit RPA1 OS=Homo sapiens OX=9606 GN=POLR1A PE=1 SV=2	POLR1A	194.669	1720	NA	NA	NA	NA	NA	#VALUE!	#VALUE!
A8MSZ8	A8MSZ8_HUMAN	Obscurin-like protein 1 OS=Homo sapiens OX=9606 GN=OBSL1 PE=1 SV=1	OBSL1	68.0605	612	NA	NA	NA	NA	NA	#VALUE!	#VALUE!
Q69YN4	VIR_HUMAN	Protein virilizer homolog OS=Homo sapiens OX=9606 GN=VIRMA PE=1 SV=2	VIRMA	201.88	1812	NA	NA	NA	NA	NA	#VALUE!	#VALUE!
O75592	MYCB2_HUMAN	E3 ubiquitin-protein ligase MYCBP2 OS=Homo sapiens OX=9606 GN=MYCBP2 PE=1 SV=3	MYCBP2	509.741	4640	NA	NA	NA	NA	NA	#VALUE!	#VALUE!
P46459	NSF_HUMAN	Vesicle-fusing ATPase OS=Homo sapiens OX=9606 GN=NSF PE=1 SV=3	NSF	82.0218	744	1	NA	NA	NA	NA	#VALUE!	#VALUE!
O43293	DAPK3_HUMAN	Death-associated protein kinase 3 OS=Homo sapiens OX=9606 GN=DAPK3 PE=1 SV=1	DAPK3	52.4854	454	NA	NA	NA	NA	NA	#VALUE!	#VALUE!
Q13283	G3BP1_HUMAN	Ras GTPase-activating protein-binding protein 1 OS=Homo sapiens OX=9606 GN=G3BP1 PE=1 SV=1	G3BP1	52.1141	466	NA	1	NA	NA	NA	#VALUE!	#VALUE!
Q8TF01	PNISR_HUMAN	Arginine/serine-rich protein PNISR OS=Homo sapiens OX=9606 GN=PNISR PE=1 SV=2	PNISR	92.5031	805	NA	1	NA	NA	NA	#VALUE!	#VALUE!
Q6PK04	CC137_HUMAN	Coiled-coil domain-containing protein 137 OS=Homo sapiens OX=9606 GN=CCDC137 PE=1 SV=1	CCDC137	33.4862	289	NA	NA	1	NA	NA	#VALUE!	#VALUE!
O94762	RECQ5_HUMAN	ATP-dependent DNA helicase Q5 OS=Homo sapiens OX=9606 GN=RECQL5 PE=1 SV=2	RECQL5	108.772	991	NA	2.97	0.99	NA	NA	#VALUE!	#VALUE!
P46776	RL27A_HUMAN	60S ribosomal protein L27a OS=Homo sapiens OX=9606 GN=RPL27A PE=1 SV=2	RPL27A	12.1755	148	1.99	NA	NA	NA	NA	#VALUE!	#VALUE!
O00268	TAF4_HUMAN	Transcription initiation factor TFIID subunit 4 OS=Homo sapiens OX=9606 GN=TAF4 PE=1 SV=2	TAF4	110.029	1085	NA	0.99	2.99	NA	NA	#VALUE!	#VALUE!
A0A0G2JRY5	A0A0G2JRY5_HUMAN	Transcription initiation factor TFIID subunit 4 (Fragment) OS=Homo sapiens OX=9606 GN=TAF4 PE=1 SV=1	TAF4	22.7062	457	NA	0.01	0.01	NA	NA	#VALUE!	#VALUE!
Q5T200	ZC3HD_HUMAN	Zinc finger CCCH domain-containing protein 13 OS=Homo sapiens OX=9606 GN=ZC3H13 PE=1 SV=1	ZC3H13	196.501	1668	NA	NA	NA	NA	NA	#VALUE!	#VALUE!
O95714	HERC2_HUMAN	E3 ubiquitin-protein ligase HERC2 OS=Homo sapiens OX=9606 GN=HERC2 PE=1 SV=2	HERC2	526.877	4834	4	NA	NA	NA	NA	#VALUE!	#VALUE!
Q9P227	RHG23_HUMAN	Rho GTPase-activating protein 23 OS=Homo sapiens OX=9606 GN=ARHGAP23 PE=1 SV=2	ARHGAP23	162.074	1491	NA	NA	NA	NA	NA	#VALUE!	#VALUE!
O60341	KDM1A_HUMAN	Lysine-specific histone demethylase 1A OS=Homo sapiens OX=9606 GN=KDM1A PE=1 SV=2	KDM1A	92.8267	852	2.99	NA	1	NA	0.334448	#VALUE!	-1.58015
Q9UKN8	TF3C4_HUMAN	General transcription factor 3C polypeptide 4 OS=Homo sapiens OX=9606 GN=GTF3C4 PE=1 SV=2	GTF3C4	91.9055	822	3	NA	NA	NA	NA	#VALUE!	#VALUE!
Q8IXK0	PHC2_HUMAN	Polyhomeotic-like protein 2 OS=Homo sapiens OX=9606 GN=PHC2 PE=1 SV=1	PHC2	87.8383	858	NA	4.98	NA	NA	NA	#VALUE!	#VALUE!
B3KPJ4	B3KPJ4_HUMAN	Polyhomeotic-like protein 2 OS=Homo sapiens OX=9606 GN=PHC2 PE=1 SV=1	PHC2	50.3534	464	NA	0.02	NA	NA	NA	#VALUE!	#VALUE!
Q8TDN6	BRX1_HUMAN	Ribosome biogenesis protein BRX1 homolog OS=Homo sapiens OX=9606 GN=BRIX1 PE=1 SV=2	BRIX1	41.3569	353	2	NA	NA	NA	NA	#VALUE!	#VALUE!
Q93074	MED12_HUMAN	Mediator of RNA polymerase II transcription subunit 12 OS=Homo sapiens OX=9606 GN=MED12 PE=1 SV=4	MED12	226.162	2177	NA	NA	NA	NA	NA	#VALUE!	#VALUE!
Q9Y383	LC7L2_HUMAN	Putative RNA-binding protein Luc7-like 2 OS=Homo sapiens OX=9606 GN=LUC7L2 PE=1 SV=2	LUC7L2	54.1728	392	1	NA	NA	NA	NA	#VALUE!	#VALUE!
Q9C0A6	SETD5_HUMAN	SET domain-containing protein 5 OS=Homo sapiens OX=9606 GN=SETD5 PE=1 SV=2	SETD5	159.32	1442	NA	NA	NA	NA	NA	#VALUE!	#VALUE!
A0A0A0MRM8	A0A0A0MRM8_HUMAN	Unconventional myosin-VI OS=Homo sapiens OX=9606 GN=MYO6 PE=1 SV=1	MYO6	144.906	1253	3.98	NA	NA	NA	NA	#VALUE!	#VALUE!
Q5SQS7	SH24B_HUMAN	SH2 domain-containing protein 4B OS=Homo sapiens OX=9606 GN=SH2D4B PE=2 SV=1	SH2D4B	51.1822	431	NA	NA	NA	NA	NA	#VALUE!	#VALUE!
Q9UJX2	CDC23_HUMAN	Cell division cycle protein 23 homolog OS=Homo sapiens OX=9606 GN=CDC23 PE=1 SV=3	CDC23	68.772	597	NA	2	NA	NA	NA	#VALUE!	#VALUE!
P62995	TRA2B_HUMAN	Transformer-2 protein homolog beta OS=Homo sapiens OX=9606 GN=TRA2B PE=1 SV=1	TRA2B	33.6275	288	0.99	NA	NA	NA	NA	#VALUE!	#VALUE!
O15027	SC16A_HUMAN	Protein transport protein Sec16A OS=Homo sapiens OX=9606 GN=SEC16A PE=1 SV=3	SEC16A	115.132	2179	NA	NA	NA	NA	NA	#VALUE!	#VALUE!
Q92974	ARHG2_HUMAN	Rho guanine nucleotide exchange factor 2 OS=Homo sapiens OX=9606 GN=ARHGEF2 PE=1 SV=4	ARHGEF2	115.981	986	2.97	NA	NA	NA	NA	#VALUE!	#VALUE!
Q5VY93	Q5VY93_HUMAN	Rho guanine nucleotide exchange factor 2 OS=Homo sapiens OX=9606 GN=ARHGEF2 PE=1 SV=2	ARHGEF2	29.013	264	0.01	NA	NA	NA	NA	#VALUE!	#VALUE!
Q6P158	DHX57_HUMAN	Putative ATP-dependent RNA helicase DHX57 OS=Homo sapiens OX=9606 GN=DHX57 PE=1 SV=2	DHX57	155.489	1386	NA	NA	NA	NA	NA	#VALUE!	#VALUE!
Q9BZH6	WDR11_HUMAN	WD repeat-containing protein 11 OS=Homo sapiens OX=9606 GN=WDR11 PE=1 SV=1	WDR11	136.58	1224	2.99	NA	NA	NA	NA	#VALUE!	#VALUE!
Q9UJX3	APC7_HUMAN	Anaphase-promoting complex subunit 7 OS=Homo sapiens OX=9606 GN=ANAPC7 PE=1 SV=4	ANAPC7	66.7948	599	NA	1.99	NA	NA	NA	#VALUE!	#VALUE!
Q14781	CBX2_HUMAN	Chromobox protein homolog 2 OS=Homo sapiens OX=9606 GN=CBX2 PE=1 SV=2	CBX2	56.0281	532	NA	3	NA	NA	NA	#VALUE!	#VALUE!
Q6P2Q9	PRP8_HUMAN	Pre-mRNA-processing-splicing factor 8 OS=Homo sapiens OX=9606 GN=PRPF8 PE=1 SV=2	PRPF8	273.409	2335	NA	NA	NA	NA	NA	#VALUE!	#VALUE!
I3L1T8	I3L1T8_HUMAN	Pre-mRNA-processing-splicing factor 8 (Fragment) OS=Homo sapiens OX=9606 GN=PRPF8 PE=1 SV=1	PRPF8	12.475	116	NA	NA	NA	NA	NA	#VALUE!	#VALUE!
CAS2_BOVIN		sp CAS2_BOVIN	NA	0	0	1	NA	NA	NA	NA	#VALUE!	#VALUE!
P27694	RFA1_HUMAN	Replication protein A 70 kDa DNA-binding subunit OS=Homo sapiens OX=9606 GN=RPA1 PE=1 SV=2	RPA1	35.1886	616	NA	2	NA	NA	NA	#VALUE!	#VALUE!
Q7Z478	DHX29_HUMAN	ATP-dependent RNA helicase DHX29 OS=Homo sapiens OX=9606 GN=DHX29 PE=1 SV=2	DHX29	155.177	1369	NA	NA	NA	NA	NA	#VALUE!	#VALUE!
Q8N1N4	K2C78_HUMAN	Keratin, type II cytoskeletal 78 OS=Homo sapiens OX=9606 GN=KRT78 PE=1 SV=2	KRT78	56.8125	520	1	NA	NA	NA	NA	#VALUE!	#VALUE!
P12035	K2C3_HUMAN	Keratin, type II cytoskeletal 3 OS=Homo sapiens OX=9606 GN=KRT3 PE=1 SV=3	KRT3	64.3596	628	NA	NA	NA	NA	NA	#VALUE!	#VALUE!
O95678	K2C75_HUMAN	Keratin, type II cytoskeletal 75 OS=Homo sapiens OX=9606 GN=KRT75 PE=1 SV=2	KRT75	59.506	551	NA	NA	NA	NA	NA	#VALUE!	#VALUE!
Q01546	K22O_HUMAN	Keratin, type II cytoskeletal 2 oral OS=Homo sapiens OX=9606 GN=KRT76 PE=1 SV=2	KRT76	65.7821	638	NA	NA	NA	NA	NA	#VALUE!	#VALUE!
Q5XKE5	K2C79_HUMAN	Keratin, type II cytoskeletal 79 OS=Homo sapiens OX=9606 GN=KRT79 PE=1 SV=2	KRT79	57.7822	535	NA	NA	NA	NA	NA	#VALUE!	#VALUE!
Q8IWY7	Q8IWY7_HUMAN	Tau-tubulin kinase OS=Homo sapiens OX=9606 GN=TTBK2 PE=1 SV=1	TTBK2	182.335	1649	NA	NA	NA	NA	NA	#VALUE!	#VALUE!
Q9UBL3	ASH2L_HUMAN	Set1/Ash2 histone methyltransferase complex subunit ASH2 OS=Homo sapiens OX=9606 GN=ASH2L PE=1 SV=1	ASH2L	55.2714	628	3	NA	NA	NA	NA	#VALUE!	#VALUE!
Q08188	TGM3_HUMAN	Protein-glutamine gamma-glutamyltransferase E OS=Homo sapiens OX=9606 GN=TGM3 PE=1 SV=4	TGM3	76.5656	693	NA	NA	1	NA	NA	#VALUE!	#VALUE!
P05089	ARGI1_HUMAN	Arginase-1 OS=Homo sapiens OX=9606 GN=ARG1 PE=1 SV=2	ARG1	34.6953	322	NA	NA	NA	NA	NA	#VALUE!	#VALUE!
P42696	RBM34_HUMAN	RNA-binding protein 34 OS=Homo sapiens OX=9606 GN=RBM34 PE=1 SV=2	RBM34	24.0465	430	NA	1.99	0.99	NA	NA	#VALUE!	#VALUE!
O60488	ACSL4_HUMAN	Long-chain-fatty-acid--CoA ligase 4 OS=Homo sapiens OX=9606 GN=ACSL4 PE=1 SV=2	ACSL4	79.1187	711	2.98	NA	NA	NA	NA	#VALUE!	#VALUE!
P20700	LMNB1_HUMAN	Lamin-B1 OS=Homo sapiens OX=9606 GN=LMNB1 PE=1 SV=2	LMNB1	66.3496	586	NA	1.99	NA	NA	NA	#VALUE!	#VALUE!
A0A0D9SFE5	A0A0D9SFE5_HUMAN	Lamin B1, isoform CRA_a OS=Homo sapiens OX=9606 GN=LMNB1 PE=1 SV=1	LMNB1	44.5977	329	NA	0.01	NA	NA	NA	#VALUE!	#VALUE!
O15417	TNC18_HUMAN	Trinucleotide repeat-containing gene 18 protein OS=Homo sapiens OX=9606 GN=TNRC18 PE=1 SV=3	TNRC18	314.25	2968	NA	NA	NA	NA	NA	#VALUE!	#VALUE!
Q9BU76	MMTA2_HUMAN	Multiple myeloma tumor-associated protein 2 OS=Homo sapiens OX=9606 GN=MMTAG2 PE=1 SV=1	MMTAG2	29.3759	263	1	NA	NA	NA	NA	#VALUE!	#VALUE!
Q9P270	SLAI2_HUMAN	SLAIN motif-containing protein 2 OS=Homo sapiens OX=9606 GN=SLAIN2 PE=1 SV=2	SLAIN2	62.4873	581	NA	1	1	NA	NA	#VALUE!	#VALUE!
Q9H6S0	YTDC2_HUMAN	Probable ATP-dependent RNA helicase YTHDC2 OS=Homo sapiens OX=9606 GN=YTHDC2 PE=1 SV=2	YTHDC2	160.129	1430	NA	NA	NA	NA	NA	#VALUE!	#VALUE!
NA		DECOY1_24201	NA	3813.63	35991	NA	NA	NA	NA	NA	#VALUE!	#VALUE!
NA		DECOY2_16023	NA	3012.09	27118	NA	NA	NA	NA	NA	#VALUE!	#VALUE!
Q96A65	EXOC4_HUMAN	Exocyst complex component 4 OS=Homo sapiens OX=9606 GN=EXOC4 PE=1 SV=1	EXOC4	110.411	974	NA	3	NA	NA	NA	#VALUE!	#VALUE!
Q9HAW4	CLSPN_HUMAN	Claspin OS=Homo sapiens OX=9606 GN=CLSPN PE=1 SV=3	CLSPN	150.984	1339	NA	NA	NA	NA	NA	#VALUE!	#VALUE!
E7ESG2	E7ESG2_HUMAN	Claspin OS=Homo sapiens OX=9606 GN=CLSPN PE=1 SV=1	CLSPN	145.21	1286	NA	NA	NA	NA	NA	#VALUE!	#VALUE!
D6R9M0	D6R9M0_HUMAN	Kinesin-like protein KIF2A (Fragment) OS=Homo sapiens OX=9606 GN=KIF2A PE=1 SV=1	KIF2A	32.6536	284	NA	1	NA	NA	NA	#VALUE!	#VALUE!
Q9Y6Q3	ZFP37_HUMAN	Zinc finger protein 37 homolog OS=Homo sapiens OX=9606 GN=ZFP37 PE=2 SV=3	ZFP37	71.1461	630	2	NA	1	NA	0.5	#VALUE!	-1
Q6PL18	ATAD2_HUMAN	ATPase family AAA domain-containing protein 2 OS=Homo sapiens OX=9606 GN=ATAD2 PE=1 SV=1	ATAD2	158.438	1390	3	NA	NA	NA	NA	#VALUE!	#VALUE!
Q02878	RL6_HUMAN	60S ribosomal protein L6 OS=Homo sapiens OX=9606 GN=RPL6 PE=1 SV=3	RPL6	32.6896	288	1	NA	NA	NA	NA	#VALUE!	#VALUE!
Q5T750	XP32_HUMAN	Skin-specific protein 32 OS=Homo sapiens OX=9606 GN=XP32 PE=1 SV=1	XP32	26.2013	250	NA	NA	NA	NA	NA	#VALUE!	#VALUE!
Q01831	XPC_HUMAN	DNA repair protein complementing XP-C cells OS=Homo sapiens OX=9606 GN=XPC PE=1 SV=4	XPC	105.869	940	1.99	NA	NA	NA	NA	#VALUE!	#VALUE!
O75161	NPHP4_HUMAN	Nephrocystin-4 OS=Homo sapiens OX=9606 GN=NPHP4 PE=1 SV=2	NPHP4	157.481	1426	NA	NA	NA	NA	NA	#VALUE!	#VALUE!
P29375	KDM5A_HUMAN	Lysine-specific demethylase 5A OS=Homo sapiens OX=9606 GN=KDM5A PE=1 SV=3	KDM5A	191.954	1690	NA	NA	NA	NA	NA	#VALUE!	#VALUE!
Q8TF76	HASP_HUMAN	Serine/threonine-protein kinase haspin OS=Homo sapiens OX=9606 GN=HASPIN PE=1 SV=3	HASPIN	88.4219	798	1	NA	NA	NA	NA	#VALUE!	#VALUE!
Q9BTC0	DIDO1_HUMAN	Death-inducer obliterator 1 OS=Homo sapiens OX=9606 GN=DIDO1 PE=1 SV=5	DIDO1	243.705	2240	NA	NA	NA	NA	NA	#VALUE!	#VALUE!
Q6R327	RICTR_HUMAN	Rapamycin-insensitive companion of mTOR OS=Homo sapiens OX=9606 GN=RICTOR PE=1 SV=1	RICTOR	192.079	1708	NA	NA	NA	NA	NA	#VALUE!	#VALUE!
Q9H9B1	EHMT1_HUMAN	Histone-lysine N-methyltransferase EHMT1 OS=Homo sapiens OX=9606 GN=EHMT1 PE=1 SV=4	EHMT1	141.359	1298	NA	0.99	NA	NA	NA	#VALUE!	#VALUE!
Q07954	LRP1_HUMAN	Prolow-density lipoprotein receptor-related protein 1 OS=Homo sapiens OX=9606 GN=LRP1 PE=1 SV=2	LRP1	504.258	4544	NA	1	NA	NA	NA	#VALUE!	#VALUE!
D6RH31	D6RH31_HUMAN	Nephronectin (Fragment) OS=Homo sapiens OX=9606 GN=NPNT PE=1 SV=1	NPNT	66.8539	609	NA	1	NA	NA	NA	#VALUE!	#VALUE!
Q6Y7W6	GGYF2_HUMAN	GRB10-interacting GYF protein 2 OS=Homo sapiens OX=9606 GN=GIGYF2 PE=1 SV=1	GIGYF2	152.416	1299	NA	NA	NA	NA	NA	#VALUE!	#VALUE!
P04350	TBB4A_HUMAN	Tubulin beta-4A chain OS=Homo sapiens OX=9606 GN=TUBB4A PE=1 SV=2	TUBB4A	49.7259	444	NA	NA	NA	NA	NA	#VALUE!	#VALUE!
P07814	SYEP_HUMAN	Bifunctional glutamate/proline--tRNA ligase OS=Homo sapiens OX=9606 GN=EPRS PE=1 SV=5	EPRS	170.465	1512	NA	NA	NA	NA	NA	#VALUE!	#VALUE!
P17066	HSP76_HUMAN	Heat shock 70 kDa protein 6 OS=Homo sapiens OX=9606 GN=HSPA6 PE=1 SV=2	HSPA6	70.9662	643	NA	NA	NA	NA	NA	#VALUE!	#VALUE!
P34931	HS71L_HUMAN	Heat shock 70 kDa protein 1-like OS=Homo sapiens OX=9606 GN=HSPA1L PE=1 SV=2	HSPA1L	70.3424	641	NA	NA	NA	NA	NA	#VALUE!	#VALUE!
Q7RTP6	MICA3_HUMAN	[F-actin]-monooxygenase MICAL3 OS=Homo sapiens OX=9606 GN=MICAL3 PE=1 SV=2	MICAL3	224.138	2002	NA	NA	NA	NA	NA	#VALUE!	#VALUE!
Q7Z333	SETX_HUMAN	Probable helicase senataxin OS=Homo sapiens OX=9606 GN=SETX PE=1 SV=4	SETX	302.671	2677	NA	NA	NA	NA	NA	#VALUE!	#VALUE!
Q7Z3K3	POGZ_HUMAN	Pogo transposable element with ZNF domain OS=Homo sapiens OX=9606 GN=POGZ PE=1 SV=2	POGZ	155.227	1410	NA	1	NA	NA	NA	#VALUE!	#VALUE!
Q02880	TOP2B_HUMAN	DNA topoisomerase 2-beta OS=Homo sapiens OX=9606 GN=TOP2B PE=1 SV=3	TOP2B	183.134	1626	0.5	NA	NA	NA	NA	#VALUE!	#VALUE!
E9PCY5	E9PCY5_HUMAN	DNA topoisomerase 2 (Fragment) OS=Homo sapiens OX=9606 GN=TOP2B PE=1 SV=1	TOP2B	130.38	1150	0.5	NA	NA	NA	NA	#VALUE!	#VALUE!
Q9UJX4	APC5_HUMAN	Anaphase-promoting complex subunit 5 OS=Homo sapiens OX=9606 GN=ANAPC5 PE=1 SV=2	ANAPC5	83.604	755	NA	39.37	31.43	NA	NA	#VALUE!	#VALUE!
Q86U86	PB1_HUMAN	Protein polybromo-1 OS=Homo sapiens OX=9606 GN=PBRM1 PE=1 SV=1	PBRM1	126.195	1689	NA	NA	NA	NA	NA	#VALUE!	#VALUE!
H0YAR2	H0YAR2_HUMAN	Polyadenylate-binding protein 1 (Fragment) OS=Homo sapiens OX=9606 GN=PABPC1 PE=1 SV=1	PABPC1	32.2143	284	NA	NA	NA	NA	NA	#VALUE!	#VALUE!
Q5JQF8	PAP1M_HUMAN	Polyadenylate-binding protein 1-like 2 OS=Homo sapiens OX=9606 GN=PABPC1L2A PE=2 SV=1	PABPC1L2A	22.7666	200	NA	NA	NA	NA	NA	#VALUE!	#VALUE!
P08727	K1C19_HUMAN	Keratin, type I cytoskeletal 19 OS=Homo sapiens OX=9606 GN=KRT19 PE=1 SV=4	KRT19	20.8125	400	NA	NA	1	NA	NA	#VALUE!	#VALUE!
P19012	K1C15_HUMAN	Keratin, type I cytoskeletal 15 OS=Homo sapiens OX=9606 GN=KRT15 PE=1 SV=3	KRT15	49.1631	456	NA	NA	0.01	NA	NA	#VALUE!	#VALUE!
Q9C075	K1C23_HUMAN	Keratin, type I cytoskeletal 23 OS=Homo sapiens OX=9606 GN=KRT23 PE=1 SV=2	KRT23	17.5089	422	0.01	NA	NA	NA	NA	#VALUE!	#VALUE!
Q7Z3Y8	K1C27_HUMAN	Keratin, type I cytoskeletal 27 OS=Homo sapiens OX=9606 GN=KRT27 PE=1 SV=2	KRT27	49.7735	459	NA	NA	NA	NA	NA	#VALUE!	#VALUE!
M0QYT0	M0QYT0_HUMAN	Uncharacterized protein (Fragment) OS=Homo sapiens OX=9606 PE=1 SV=1	NA	35.9767	321	NA	NA	NA	NA	NA	#VALUE!	#VALUE!
H7C1M2	H7C1M2_HUMAN	Protein SON (Fragment) OS=Homo sapiens OX=9606 GN=SON PE=1 SV=1	SON	159.905	1454	NA	0.49	NA	NA	NA	#VALUE!	#VALUE!
Q8N201	INT1_HUMAN	Integrator complex subunit 1 OS=Homo sapiens OX=9606 GN=INTS1 PE=1 SV=2	INTS1	244.125	2190	NA	NA	NA	NA	NA	#VALUE!	#VALUE!
Q8N3C0	ASCC3_HUMAN	Activating signal cointegrator 1 complex subunit 3 OS=Homo sapiens OX=9606 GN=ASCC3 PE=1 SV=3	ASCC3	251.283	2202	1	NA	NA	NA	NA	#VALUE!	#VALUE!
P20908	CO5A1_HUMAN	Collagen alpha-1(V) chain OS=Homo sapiens OX=9606 GN=COL5A1 PE=1 SV=3	COL5A1	183.522	1838	NA	NA	NA	NA	NA	#VALUE!	#VALUE!
P51532	SMCA4_HUMAN	Transcription activator BRG1 OS=Homo sapiens OX=9606 GN=SMARCA4 PE=1 SV=2	SMARCA4	188.013	1647	NA	NA	NA	NA	NA	#VALUE!	#VALUE!
P51531	SMCA2_HUMAN	Probable global transcription activator SNF2L2 OS=Homo sapiens OX=9606 GN=SMARCA2 PE=1 SV=2	SMARCA2	181.148	1590	NA	NA	NA	NA	NA	#VALUE!	#VALUE!
Q8NEY1	NAV1_HUMAN	Neuron navigator 1 OS=Homo sapiens OX=9606 GN=NAV1 PE=1 SV=2	NAV1	202.329	1877	NA	NA	NA	NA	NA	#VALUE!	#VALUE!
Q8IVL1	NAV2_HUMAN	Neuron navigator 2 OS=Homo sapiens OX=9606 GN=NAV2 PE=1 SV=3	NAV2	261.683	2488	NA	NA	NA	NA	NA	#VALUE!	#VALUE!
Q8NG31	KNL1_HUMAN	Kinetochore scaffold 1 OS=Homo sapiens OX=9606 GN=KNL1 PE=1 SV=3	KNL1	195.506	2342	NA	NA	NA	NA	NA	#VALUE!	#VALUE!
Q8NI27	THOC2_HUMAN	THO complex subunit 2 OS=Homo sapiens OX=9606 GN=THOC2 PE=1 SV=2	THOC2	169.457	1593	NA	NA	NA	NA	NA	#VALUE!	#VALUE!
Q8TAQ2	SMRC2_HUMAN	SWI/SNF complex subunit SMARCC2 OS=Homo sapiens OX=9606 GN=SMARCC2 PE=1 SV=1	SMARCC2	136.082	1214	0.68	NA	0.68	NA	1	#VALUE!	0
Q8TD16	BICD2_HUMAN	Protein bicaudal D homolog 2 OS=Homo sapiens OX=9606 GN=BICD2 PE=1 SV=1	BICD2	93.458	824	NA	4	2	NA	NA	#VALUE!	#VALUE!
Q14315	FLNC_HUMAN	Filamin-C OS=Homo sapiens OX=9606 GN=FLNC PE=1 SV=3	FLNC	290.823	2725	0.33	NA	NA	NA	NA	#VALUE!	#VALUE!
Q60FE5	Q60FE5_HUMAN	Filamin-A OS=Homo sapiens OX=9606 GN=FLNA PE=1 SV=1	FLNA	278.035	2620	0.01	NA	NA	NA	NA	#VALUE!	#VALUE!
A0A087WWY3	A0A087WWY3_HUMAN	Filamin-A OS=Homo sapiens OX=9606 GN=FLNA PE=1 SV=1	FLNA	245.679	2315	0.01	NA	NA	NA	NA	#VALUE!	#VALUE!
H0Y5F3	H0Y5F3_HUMAN	Filamin-A (Fragment) OS=Homo sapiens OX=9606 GN=FLNA PE=1 SV=1	FLNA	25.0697	232	0.01	NA	NA	NA	NA	#VALUE!	#VALUE!
Q8WUY3	PRUN2_HUMAN	Protein prune homolog 2 OS=Homo sapiens OX=9606 GN=PRUNE2 PE=1 SV=3	PRUNE2	337.38	3088	NA	NA	1	NA	NA	#VALUE!	#VALUE!
E9PDC2	E9PDC2_HUMAN	Protein prune homolog 2 OS=Homo sapiens OX=9606 GN=PRUNE2 PE=1 SV=1	PRUNE2	262.617	2730	NA	NA	NA	NA	NA	#VALUE!	#VALUE!
Q9NSI6	BRWD1_HUMAN	Bromodomain and WD repeat-containing protein 1 OS=Homo sapiens OX=9606 GN=BRWD1 PE=1 SV=4	BRWD1	262.754	2320	NA	NA	NA	NA	NA	#VALUE!	#VALUE!
Q6RI45	BRWD3_HUMAN	Bromodomain and WD repeat-containing protein 3 OS=Homo sapiens OX=9606 GN=BRWD3 PE=1 SV=2	BRWD3	203.453	1802	NA	NA	NA	NA	NA	#VALUE!	#VALUE!
Q8WYP5	ELYS_HUMAN	Protein ELYS OS=Homo sapiens OX=9606 GN=AHCTF1 PE=1 SV=3	AHCTF1	252.324	2266	3	NA	NA	NA	NA	#VALUE!	#VALUE!
Q92576	PHF3_HUMAN	PHD finger protein 3 OS=Homo sapiens OX=9606 GN=PHF3 PE=1 SV=3	PHF3	229.321	2039	NA	NA	NA	NA	NA	#VALUE!	#VALUE!
A0A1B0GWJ6	A0A1B0GWJ6_HUMAN	Unconventional myosin-XVIIIa (Fragment) OS=Homo sapiens OX=9606 GN=MYO18A PE=1 SV=1	MYO18A	35.9945	340	NA	NA	NA	NA	NA	#VALUE!	#VALUE!
Q92615	LAR4B_HUMAN	La-related protein 4B OS=Homo sapiens OX=9606 GN=LARP4B PE=1 SV=3	LARP4B	80.4846	738	3	NA	1	NA	0.333333	#VALUE!	-1.58496
Q92878	RAD50_HUMAN	DNA repair protein RAD50 OS=Homo sapiens OX=9606 GN=RAD50 PE=1 SV=1	RAD50	153.779	1312	NA	NA	NA	NA	NA	#VALUE!	#VALUE!
Q96HA7	TONSL_HUMAN	Tonsoku-like protein OS=Homo sapiens OX=9606 GN=TONSL PE=1 SV=2	TONSL	150.816	1378	NA	2	NA	NA	NA	#VALUE!	#VALUE!
P24928	RPB1_HUMAN	DNA-directed RNA polymerase II subunit RPB1 OS=Homo sapiens OX=9606 GN=POLR2A PE=1 SV=2	POLR2A	217.021	1970	NA	1	NA	NA	NA	#VALUE!	#VALUE!
Q96JM3	CHAP1_HUMAN	Chromosome alignment-maintaining phosphoprotein 1 OS=Homo sapiens OX=9606 GN=CHAMP1 PE=1 SV=2	CHAMP1	89.0249	812	NA	11	1	NA	NA	#VALUE!	#VALUE!
Q96K58	ZN668_HUMAN	Zinc finger protein 668 OS=Homo sapiens OX=9606 GN=ZNF668 PE=1 SV=3	ZNF668	67.8282	619	9.99	NA	NA	NA	NA	#VALUE!	#VALUE!
P27708	PYR1_HUMAN	CAD protein OS=Homo sapiens OX=9606 GN=CAD PE=1 SV=3	CAD	235.855	2225	1	NA	NA	NA	NA	#VALUE!	#VALUE!
Q96L73	NSD1_HUMAN	Histone-lysine N-methyltransferase, H3 lysine-36 and H4 lysine-20 specific OS=Homo sapiens OX=9606 GN=NSD1 PE=1 SV=1	NSD1	296.446	2696	NA	NA	NA	NA	NA	#VALUE!	#VALUE!
Q96L91	EP400_HUMAN	E1A-binding protein p400 OS=Homo sapiens OX=9606 GN=EP400 PE=1 SV=4	EP400	343.258	3159	2	NA	NA	NA	NA	#VALUE!	#VALUE!
P30414	NKTR_HUMAN	NK-tumor recognition protein OS=Homo sapiens OX=9606 GN=NKTR PE=1 SV=2	NKTR	165.559	1462	NA	NA	NA	NA	NA	#VALUE!	#VALUE!
Q96N67	DOCK7_HUMAN	Dedicator of cytokinesis protein 7 OS=Homo sapiens OX=9606 GN=DOCK7 PE=1 SV=4	DOCK7	242.389	2140	NA	NA	NA	NA	NA	#VALUE!	#VALUE!
P31151	S10A7_HUMAN	Protein S100-A7 OS=Homo sapiens OX=9606 GN=S100A7 PE=1 SV=4	S100A7	11.4456	101	NA	NA	NA	NA	NA	#VALUE!	#VALUE!
Q96QE3	ATAD5_HUMAN	ATPase family AAA domain-containing protein 5 OS=Homo sapiens OX=9606 GN=ATAD5 PE=1 SV=4	ATAD5	207.423	1844	1	NA	NA	NA	NA	#VALUE!	#VALUE!
Q7Z406	MYH14_HUMAN	Myosin-14 OS=Homo sapiens OX=9606 GN=MYH14 PE=1 SV=2	MYH14	227.714	1995	1	NA	0.5	NA	0.5	#VALUE!	-1
A0A0C4DFM8	A0A0C4DFM8_HUMAN	Myosin-14 OS=Homo sapiens OX=9606 GN=MYH14 PE=1 SV=1	MYH14	58.2152	508	0.5	NA	0.5	NA	1	#VALUE!	0
P13533	MYH6_HUMAN	Myosin-6 OS=Homo sapiens OX=9606 GN=MYH6 PE=1 SV=5	MYH6	223.578	1939	NA	NA	NA	NA	NA	#VALUE!	#VALUE!
Q9UKX3	MYH13_HUMAN	Myosin-13 OS=Homo sapiens OX=9606 GN=MYH13 PE=2 SV=2	MYH13	223.447	1938	NA	NA	NA	NA	NA	#VALUE!	#VALUE!
Q9BZF9	UACA_HUMAN	Uveal autoantigen with coiled-coil domains and ankyrin repeats OS=Homo sapiens OX=9606 GN=UACA PE=1 SV=2	UACA	161.191	1416	3	NA	NA	NA	NA	#VALUE!	#VALUE!
P39060	COIA1_HUMAN	Collagen alpha-1(XVIII) chain OS=Homo sapiens OX=9606 GN=COL18A1 PE=1 SV=5	COL18A1	70.6726	1754	NA	NA	NA	NA	NA	#VALUE!	#VALUE!
P42345	MTOR_HUMAN	Serine/threonine-protein kinase mTOR OS=Homo sapiens OX=9606 GN=MTOR PE=1 SV=1	MTOR	288.689	2549	NA	NA	NA	NA	NA	#VALUE!	#VALUE!
P42695	CNDD3_HUMAN	Condensin-2 complex subunit D3 OS=Homo sapiens OX=9606 GN=NCAPD3 PE=1 SV=2	NCAPD3	168.765	1498	NA	NA	NA	NA	NA	#VALUE!	#VALUE!
Q9C0J8	WDR33_HUMAN	pre-mRNA 3' end processing protein WDR33 OS=Homo sapiens OX=9606 GN=WDR33 PE=1 SV=2	WDR33	145.781	1336	NA	NA	NA	NA	NA	#VALUE!	#VALUE!
A0A096LP59	A0A096LP59_HUMAN	Transcriptional regulator ATRX (Fragment) OS=Homo sapiens OX=9606 GN=ATRX PE=1 SV=1	ATRX	33.0987	293	NA	1.32	NA	NA	NA	#VALUE!	#VALUE!
A0A096LNX6	A0A096LNX6_HUMAN	Transcriptional regulator ATRX (Fragment) OS=Homo sapiens OX=9606 GN=ATRX PE=1 SV=1	ATRX	19.6412	175	NA	1.8	NA	NA	NA	#VALUE!	#VALUE!
A0A096LPG6	A0A096LPG6_HUMAN	Transcriptional regulator ATRX (Fragment) OS=Homo sapiens OX=9606 GN=ATRX PE=1 SV=1	ATRX	4.9623	47	NA	1.19	NA	NA	NA	#VALUE!	#VALUE!
A0A096LNW1	A0A096LNW1_HUMAN	Transcriptional regulator ATRX (Fragment) OS=Homo sapiens OX=9606 GN=ATRX PE=1 SV=1	ATRX	106.886	954	NA	NA	NA	NA	NA	#VALUE!	#VALUE!
A0A096LNL7	A0A096LNL7_HUMAN	Transcriptional regulator ATRX (Fragment) OS=Homo sapiens OX=9606 GN=ATRX PE=1 SV=1	ATRX	11.9766	108	NA	0.03	NA	NA	NA	#VALUE!	#VALUE!
Q9H1A4	APC1_HUMAN	Anaphase-promoting complex subunit 1 OS=Homo sapiens OX=9606 GN=ANAPC1 PE=1 SV=1	ANAPC1	216.343	1944	NA	7	NA	NA	NA	#VALUE!	#VALUE!
Q9H2Y7	ZN106_HUMAN	Zinc finger protein 106 OS=Homo sapiens OX=9606 GN=ZNF106 PE=1 SV=1	ZNF106	208.736	1883	0.99	NA	NA	NA	NA	#VALUE!	#VALUE!
Q9H583	HEAT1_HUMAN	HEAT repeat-containing protein 1 OS=Homo sapiens OX=9606 GN=HEATR1 PE=1 SV=3	HEATR1	242.197	2144	NA	NA	NA	NA	NA	#VALUE!	#VALUE!
Q5T3Q7	Q5T3Q7_HUMAN	HEAT repeat-containing protein 1 OS=Homo sapiens OX=9606 GN=HEATR1 PE=1 SV=1	HEATR1	233.109	2063	1	NA	NA	NA	NA	#VALUE!	#VALUE!
Q86VI3	IQGA3_HUMAN	Ras GTPase-activating-like protein IQGAP3 OS=Homo sapiens OX=9606 GN=IQGAP3 PE=1 SV=2	IQGAP3	179.354	1631	NA	0.5	NA	NA	NA	#VALUE!	#VALUE!
Q9H792	PEAK1_HUMAN	Pseudopodium-enriched atypical kinase 1 OS=Homo sapiens OX=9606 GN=PEAK1 PE=1 SV=4	PEAK1	192.968	1746	NA	NA	NA	NA	NA	#VALUE!	#VALUE!
P49327	FAS_HUMAN	Fatty acid synthase OS=Homo sapiens OX=9606 GN=FASN PE=1 SV=3	FASN	273.008	2511	NA	NA	NA	NA	NA	#VALUE!	#VALUE!
Q8NI51	CTCFL_HUMAN	Transcriptional repressor CTCFL OS=Homo sapiens OX=9606 GN=CTCFL PE=1 SV=2	CTCFL	71.1703	663	1.5	NA	NA	NA	NA	#VALUE!	#VALUE!
Q9HCD6	TANC2_HUMAN	Protein TANC2 OS=Homo sapiens OX=9606 GN=TANC2 PE=1 SV=3	TANC2	219.494	1990	NA	NA	NA	NA	NA	#VALUE!	#VALUE!
Q9HCK8	CHD8_HUMAN	Chromodomain-helicase-DNA-binding protein 8 OS=Homo sapiens OX=9606 GN=CHD8 PE=1 SV=5	CHD8	290.32	2581	NA	1	NA	NA	NA	#VALUE!	#VALUE!
Q3L8U1	CHD9_HUMAN	Chromodomain-helicase-DNA-binding protein 9 OS=Homo sapiens OX=9606 GN=CHD9 PE=1 SV=2	CHD9	325.801	2897	NA	NA	NA	NA	NA	#VALUE!	#VALUE!
Q8TD26	CHD6_HUMAN	Chromodomain-helicase-DNA-binding protein 6 OS=Homo sapiens OX=9606 GN=CHD6 PE=1 SV=4	CHD6	305.202	2715	NA	NA	NA	NA	NA	#VALUE!	#VALUE!
Q9HD67	MYO10_HUMAN	Unconventional myosin-X OS=Homo sapiens OX=9606 GN=MYO10 PE=1 SV=3	MYO10	238.35	2058	NA	NA	NA	NA	NA	#VALUE!	#VALUE!
P49750	YLPM1_HUMAN	YLP motif-containing protein 1 OS=Homo sapiens OX=9606 GN=YLPM1 PE=1 SV=4	YLPM1	241.477	2146	NA	NA	NA	NA	NA	#VALUE!	#VALUE!
Q9NRL2	BAZ1A_HUMAN	Bromodomain adjacent to zinc finger domain protein 1A OS=Homo sapiens OX=9606 GN=BAZ1A PE=1 SV=2	BAZ1A	178.574	1556	NA	NA	NA	NA	NA	#VALUE!	#VALUE!
P49792	RBP2_HUMAN	E3 SUMO-protein ligase RanBP2 OS=Homo sapiens OX=9606 GN=RANBP2 PE=1 SV=2	RANBP2	357.956	3224	NA	NA	NA	NA	NA	#VALUE!	#VALUE!
Q9NRR4	RNC_HUMAN	Ribonuclease 3 OS=Homo sapiens OX=9606 GN=DROSHA PE=1 SV=2	DROSHA	159.196	1374	1	NA	NA	NA	NA	#VALUE!	#VALUE!
Q9NTI5	PDS5B_HUMAN	Sister chromatid cohesion protein PDS5 homolog B OS=Homo sapiens OX=9606 GN=PDS5B PE=1 SV=1	PDS5B	164.545	1447	2	NA	NA	NA	NA	#VALUE!	#VALUE!
H7C4S4	H7C4S4_HUMAN	Fragile X mental retardation syndrome-related protein 1 (Fragment) OS=Homo sapiens OX=9606 GN=FXR1 PE=1 SV=8	FXR1	27.5085	246	NA	NA	NA	NA	NA	#VALUE!	#VALUE!
Q9NTJ3	SMC4_HUMAN	Structural maintenance of chromosomes protein 4 OS=Homo sapiens OX=9606 GN=SMC4 PE=1 SV=2	SMC4	147.072	1288	NA	NA	NA	NA	NA	#VALUE!	#VALUE!
Q9NU22	MDN1_HUMAN	Midasin OS=Homo sapiens OX=9606 GN=MDN1 PE=1 SV=2	MDN1	632.402	5596	1	NA	NA	NA	NA	#VALUE!	#VALUE!
M0R019	M0R019_HUMAN	Heterogeneous nuclear ribonucleoprotein M (Fragment) OS=Homo sapiens OX=9606 GN=HNRNPM PE=1 SV=8	HNRNPM	37.5851	352	NA	NA	NA	NA	NA	#VALUE!	#VALUE!
Q92585	MAML1_HUMAN	Mastermind-like protein 1 OS=Homo sapiens OX=9606 GN=MAML1 PE=1 SV=3	MAML1	107.969	1016	NA	NA	NA	NA	NA	#VALUE!	#VALUE!
E9PK09	E9PK09_HUMAN	Bcl-2-associated transcription factor 1 (Fragment) OS=Homo sapiens OX=9606 GN=BCLAF1 PE=1 SV=8	BCLAF1	83.0676	725	NA	NA	NA	NA	NA	#VALUE!	#VALUE!
C9J5V9	C9J5V9_HUMAN	Nuclease-sensitive element-binding protein 1 (Fragment) OS=Homo sapiens OX=9606 GN=YBX1 PE=1 SV=1	YBX1	23.5656	216	NA	NA	NA	NA	NA	#VALUE!	#VALUE!
P68366	TBA4A_HUMAN	Tubulin alpha-4A chain OS=Homo sapiens OX=9606 GN=TUBA4A PE=1 SV=1	TUBA4A	49.8744	448	1.77	NA	NA	NA	NA	#VALUE!	#VALUE!
C9JDL2	C9JDL2_HUMAN	Tubulin alpha-4A chain (Fragment) OS=Homo sapiens OX=9606 GN=TUBA4A PE=1 SV=8	TUBA4A	19.7778	119	NA	NA	NA	NA	NA	#VALUE!	#VALUE!
P78527	PRKDC_HUMAN	DNA-dependent protein kinase catalytic subunit OS=Homo sapiens OX=9606 GN=PRKDC PE=1 SV=3	PRKDC	468.77	4128	NA	NA	NA	NA	NA	#VALUE!	#VALUE!
P98160	PGBM_HUMAN	Basement membrane-specific heparan sulfate proteoglycan core protein OS=Homo sapiens OX=9606 GN=HSPG2 PE=1 SV=4	HSPG2	468.514	4391	NA	NA	NA	NA	NA	#VALUE!	#VALUE!
Q9UIF9	BAZ2A_HUMAN	Bromodomain adjacent to zinc finger domain protein 2A OS=Homo sapiens OX=9606 GN=BAZ2A PE=1 SV=4	BAZ2A	207.928	1905	1	NA	NA	NA	NA	#VALUE!	#VALUE!
Q9H254	SPTN4_HUMAN	Spectrin beta chain, non-erythrocytic 4 OS=Homo sapiens OX=9606 GN=SPTBN4 PE=1 SV=2	SPTBN4	225.333	2564	NA	NA	NA	NA	NA	#VALUE!	#VALUE!
P11277	SPTB1_HUMAN	Spectrin beta chain, erythrocytic OS=Homo sapiens OX=9606 GN=SPTB PE=1 SV=5	SPTB	246.298	2137	NA	NA	NA	NA	NA	#VALUE!	#VALUE!
H0YKQ5	H0YKQ5_HUMAN	Kinesin-like protein (Fragment) OS=Homo sapiens OX=9606 GN=KIF23 PE=1 SV=1	KIF23	30.6645	267	NA	NA	NA	NA	NA	#VALUE!	#VALUE!
Q03112	MECOM_HUMAN	MDS1 and EVI1 complex locus protein OS=Homo sapiens OX=9606 GN=MECOM PE=1 SV=3	MECOM	138.03	1230	NA	NA	NA	NA	NA	#VALUE!	#VALUE!
C9J9W7	C9J9W7_HUMAN	CCAAT/enhancer-binding protein zeta (Fragment) OS=Homo sapiens OX=9606 GN=CEBPZ PE=1 SV=1	CEBPZ	16.6864	146	NA	NA	NA	NA	NA	#VALUE!	#VALUE!
Q04637	IF4G1_HUMAN	Eukaryotic translation initiation factor 4 gamma 1 OS=Homo sapiens OX=9606 GN=EIF4G1 PE=1 SV=4	EIF4G1	166.626	1599	NA	NA	NA	NA	NA	#VALUE!	#VALUE!
C9J2Z7	C9J2Z7_HUMAN	Eukaryotic translation initiation factor 4 gamma 1 (Fragment) OS=Homo sapiens OX=9606 GN=EIF4G1 PE=1 SV=8	EIF4G1	93.2797	833	NA	NA	NA	NA	NA	#VALUE!	#VALUE!
H0YLT6	H0YLT6_HUMAN	Tight junction protein ZO-1 (Fragment) OS=Homo sapiens OX=9606 GN=TJP1 PE=1 SV=1	TJP1	25.8383	231	NA	NA	NA	NA	NA	#VALUE!	#VALUE!
E7ETM8	E7ETM8_HUMAN	Nexilin (Fragment) OS=Homo sapiens OX=9606 GN=NEXN PE=1 SV=1	NEXN	38.3475	321	1	NA	NA	NA	NA	#VALUE!	#VALUE!
P46100	ATRX_HUMAN	Transcriptional regulator ATRX OS=Homo sapiens OX=9606 GN=ATRX PE=1 SV=5	ATRX	282.393	2492	0.33	87.56	NA	265.333	NA	8.05166	#VALUE!
P30260	CDC27_HUMAN	Cell division cycle protein 27 homolog OS=Homo sapiens OX=9606 GN=CDC27 PE=1 SV=2	CDC27	91.7913	824	0.5	35.5	18	71	36	6.14975	5.16993
G5EA36	G5EA36_HUMAN	Cell division cycle 27, isoform CRA_c OS=Homo sapiens OX=9606 GN=CDC27 PE=1 SV=1	CDC27	91.6623	823	0.5	32.5	19	65	38	6.02237	5.24793
Q9UER7	DAXX_HUMAN	Death domain-associated protein 6 OS=Homo sapiens OX=9606 GN=DAXX PE=1 SV=2	DAXX	81.3049	740	3	189.74	11.97	63.2467	3.99	5.98292	1.99639
A0A096LNL9	A0A096LNL9_HUMAN	Transcriptional regulator ATRX (Fragment) OS=Homo sapiens OX=9606 GN=ATRX PE=1 SV=1	ATRX	151.609	1351	0.33	19.36	NA	58.6667	NA	5.87447	#VALUE!
A0A096LNN3	A0A096LNN3_HUMAN	Transcriptional regulator ATRX (Fragment) OS=Homo sapiens OX=9606 GN=ATRX PE=1 SV=1	ATRX	59.333	528	0.33	10.57	NA	32.0303	NA	5.00137	#VALUE!
P33991	MCM4_HUMAN	DNA replication licensing factor MCM4 OS=Homo sapiens OX=9606 GN=MCM4 PE=1 SV=5	MCM4	96.4796	863	4	79.96	6	19.99	1.5	4.32121	0.584963
O14776	TCRG1_HUMAN	Transcription elongation regulator 1 OS=Homo sapiens OX=9606 GN=TCERG1 PE=1 SV=2	TCERG1	123.805	1098	1	15	NA	15	NA	3.90689	#VALUE!
O00267	SPT5H_HUMAN	Transcription elongation factor SPT5 OS=Homo sapiens OX=9606 GN=SUPT5H PE=1 SV=1	SUPT5H	120.906	1087	1	14	3	14	3	3.80735	1.58496
Q14566	MCM6_HUMAN	DNA replication licensing factor MCM6 OS=Homo sapiens OX=9606 GN=MCM6 PE=1 SV=1	MCM6	92.8132	821	9	77	4	8.55556	0.444444	3.09686	-1.16993
Q96S55	WRIP1_HUMAN	ATPase WRNIP1 OS=Homo sapiens OX=9606 GN=WRNIP1 PE=1 SV=2	WRNIP1	72.0698	665	1	8	2	8	2	3	1
Q9H2P0	ADNP_HUMAN	Activity-dependent neuroprotector homeobox protein OS=Homo sapiens OX=9606 GN=ADNP PE=1 SV=1	ADNP	123.467	1102	4	32	NA	8	NA	3	#VALUE!
P78364	PHC1_HUMAN	Polyhomeotic-like protein 1 OS=Homo sapiens OX=9606 GN=PHC1 PE=1 SV=3	PHC1	105.45	1004	8.96	68.88	31.94	7.6875	3.56473	2.94251	1.83379
O00567	NOP56_HUMAN	Nucleolar protein 56 OS=Homo sapiens OX=9606 GN=NOP56 PE=1 SV=4	NOP56	65.9907	594	10.94	67.56	4.95	6.1755	0.452468	2.62656	-1.14411
Q9ULJ3	ZBT21_HUMAN	Zinc finger and BTB domain-containing protein 21 OS=Homo sapiens OX=9606 GN=ZBTB21 PE=1 SV=2	ZBTB21	118.778	1066	3	18	9	6	3	2.58496	1.58496
Q14498	RBM39_HUMAN	RNA-binding protein 39 OS=Homo sapiens OX=9606 GN=RBM39 PE=1 SV=2	RBM39	59.3247	530	3.94	22.57	5.9	5.72843	1.49746	2.51814	0.582519
P49736	MCM2_HUMAN	DNA replication licensing factor MCM2 OS=Homo sapiens OX=9606 GN=MCM2 PE=1 SV=4	MCM2	101.814	904	17	96.96	6	5.70353	0.352941	2.51185	-1.5025
Q8IUD2	RB6I2_HUMAN	ELKS/Rab6-interacting/CAST family member 1 OS=Homo sapiens OX=9606 GN=ERC1 PE=1 SV=1	ERC1	128.378	1116	4.96	26.82	2.98	5.40726	0.600806	2.4349	-0.735028
Q9BYW2	SETD2_HUMAN	Histone-lysine N-methyltransferase SETD2 OS=Homo sapiens OX=9606 GN=SETD2 PE=1 SV=3	SETD2	287.4	2564	0.98	4.99	NA	5.09184	NA	2.34819	#VALUE!
Q8WY91	THAP4_HUMAN	THAP domain-containing protein 4 OS=Homo sapiens OX=9606 GN=THAP4 PE=1 SV=2	THAP4	62.8326	577	1	5	NA	5	NA	2.32193	#VALUE!
P16989	YBOX3_HUMAN	Y-box-binding protein 3 OS=Homo sapiens OX=9606 GN=YBX3 PE=1 SV=4	YBX3	40.048	372	0.5	2.5	7	5	14	2.32193	3.80735
Q08945	SSRP1_HUMAN	FACT complex subunit SSRP1 OS=Homo sapiens OX=9606 GN=SSRP1 PE=1 SV=1	SSRP1	81.0064	709	14	68	3	4.85714	0.214286	2.28011	-2.22239
O95347	SMC2_HUMAN	Structural maintenance of chromosomes protein 2 OS=Homo sapiens OX=9606 GN=SMC2 PE=1 SV=2	SMC2	135.554	1197	3	14	NA	4.66667	NA	2.22239	#VALUE!
Q9Y5B9	SP16H_HUMAN	FACT complex subunit SPT16 OS=Homo sapiens OX=9606 GN=SUPT16H PE=1 SV=1	SUPT16H	119.82	1047	22	92	7	4.18182	0.318182	2.06413	-1.65208
A0A0C4DGA7	A0A0C4DGA7_HUMAN	Actin-binding LIM protein 3 OS=Homo sapiens OX=9606 GN=ABLIM3 PE=1 SV=1	ABLIM3	74.1019	650	0.99	3.99	0.99	4.0303	1	2.01089	0
O00257	CBX4_HUMAN	E3 SUMO-protein ligase CBX4 OS=Homo sapiens OX=9606 GN=CBX4 PE=1 SV=3	CBX4	61.3115	560	5	20	4	4	0.8	2	-0.321928
Q9UQE7	SMC3_HUMAN	Structural maintenance of chromosomes protein 3 OS=Homo sapiens OX=9606 GN=SMC3 PE=1 SV=2	SMC3	141.436	1217	1	4	NA	4	NA	2	#VALUE!
Q01844	EWS_HUMAN	RNA-binding protein EWS OS=Homo sapiens OX=9606 GN=EWSR1 PE=1 SV=1	EWSR1	64.871	656	2	8	4	4	2	2	1
P33993	MCM7_HUMAN	DNA replication licensing factor MCM7 OS=Homo sapiens OX=9606 GN=MCM7 PE=1 SV=4	MCM7	81.2386	719	23	92	8	4	0.347826	2	-1.52356
Q99549	MPP8_HUMAN	M-phase phosphoprotein 8 OS=Homo sapiens OX=9606 GN=MPHOSPH8 PE=1 SV=2	MPHOSPH8	97.1048	860	4	16	1	4	0.25	2	-2
Q8WXI9	P66B_HUMAN	Transcriptional repressor p66-beta OS=Homo sapiens OX=9606 GN=GATAD2B PE=1 SV=1	GATAD2B	63.4041	593	6.99	22.48	11.98	3.21602	1.71388	1.68528	0.777264
Q9UQ35	SRRM2_HUMAN	Serine/arginine repetitive matrix protein 2 OS=Homo sapiens OX=9606 GN=SRRM2 PE=1 SV=2	SRRM2	299.42	2752	6	18.97	NA	3.16167	NA	1.66069	#VALUE!
P49959	MRE11_HUMAN	Double-strand break repair protein MRE11 OS=Homo sapiens OX=9606 GN=MRE11 PE=1 SV=3	MRE11	80.4543	708	2.98	8.98	0.99	3.01342	0.332215	1.5914	-1.58981
Q8TF72	SHRM3_HUMAN	Protein Shroom3 OS=Homo sapiens OX=9606 GN=SHROOM3 PE=1 SV=2	SHROOM3	216.706	1996	2	6	NA	3	NA	1.58496	#VALUE!
O75643	U520_HUMAN	U5 small nuclear ribonucleoprotein 200 kDa helicase OS=Homo sapiens OX=9606 GN=SNRNP200 PE=1 SV=2	SNRNP200	244.335	2136	2	6	1	3	0.5	1.58496	-1
Q99959	PKP2_HUMAN	Plakophilin-2 OS=Homo sapiens OX=9606 GN=PKP2 PE=1 SV=2	PKP2	97.3368	881	1	3	2	3	2	1.58496	1
P12956	XRCC6_HUMAN	X-ray repair cross-complementing protein 6 OS=Homo sapiens OX=9606 GN=XRCC6 PE=1 SV=2	XRCC6	69.781	609	1	3	NA	3	NA	1.58496	#VALUE!
Q9ULV3	CIZ1_HUMAN	Cip1-interacting zinc finger protein OS=Homo sapiens OX=9606 GN=CIZ1 PE=1 SV=2	CIZ1	92.712	898	1	3	NA	3	NA	1.58496	#VALUE!
Q9BVP2	GNL3_HUMAN	Guanine nucleotide-binding protein-like 3 OS=Homo sapiens OX=9606 GN=GNL3 PE=1 SV=2	GNL3	61.9364	549	5	15	NA	3	NA	1.58496	#VALUE!
P46821	MAP1B_HUMAN	Microtubule-associated protein 1B OS=Homo sapiens OX=9606 GN=MAP1B PE=1 SV=2	MAP1B	270.45	2468	1	3	NA	3	NA	1.58496	#VALUE!
Q86YP4	P66A_HUMAN	Transcriptional repressor p66-alpha OS=Homo sapiens OX=9606 GN=GATAD2A PE=1 SV=1	GATAD2A	68.0025	633	9.98	28.41	17.94	2.84669	1.7976	1.50929	0.846068
Q8NDX5	PHC3_HUMAN	Polyhomeotic-like protein 3 OS=Homo sapiens OX=9606 GN=PHC3 PE=1 SV=1	PHC3	106.078	983	6.95	17.93	6.93	2.57986	0.997122	1.36729	-0.00415763
Q09161	NCBP1_HUMAN	Nuclear cap-binding protein subunit 1 OS=Homo sapiens OX=9606 GN=NCBP1 PE=1 SV=1	NCBP1	91.7625	790	2	5	NA	2.5	NA	1.32193	#VALUE!
A0A0C4DGP2	A0A0C4DGP2_HUMAN	Kinesin-like protein OS=Homo sapiens OX=9606 GN=KIF18B PE=1 SV=1	KIF18B	92.9348	833	0.41	1	NA	2.43902	NA	1.2863	#VALUE!
P17844	DDX5_HUMAN	Probable ATP-dependent RNA helicase DDX5 OS=Homo sapiens OX=9606 GN=DDX5 PE=1 SV=1	DDX5	69.0867	614	17.43	41.47	4.97	2.37923	0.285141	1.2505	-1.81025
Q9HCD5	NCOA5_HUMAN	Nuclear receptor coactivator 5 OS=Homo sapiens OX=9606 GN=NCOA5 PE=1 SV=2	NCOA5	65.4785	579	3	7	NA	2.33333	NA	1.22239	#VALUE!
Q86XZ4	SPAS2_HUMAN	Spermatogenesis-associated serine-rich protein 2 OS=Homo sapiens OX=9606 GN=SPATS2 PE=1 SV=1	SPATS2	59.4896	545	4	9	NA	2.25	NA	1.16993	#VALUE!
O94776	MTA2_HUMAN	Metastasis-associated protein MTA2 OS=Homo sapiens OX=9606 GN=MTA2 PE=1 SV=1	MTA2	74.9577	668	23.5	50.99	13	2.16979	0.553191	1.11755	-0.854149
Q6PJG2	EMSA1_HUMAN	ELM2 and SANT domain-containing protein 1 OS=Homo sapiens OX=9606 GN=ELMSAN1 PE=1 SV=2	ELMSAN1	120.641	1045	11	23	9	2.09091	0.818182	1.06413	-0.289507
Q9NUQ6	SPS2L_HUMAN	SPATS2-like protein OS=Homo sapiens OX=9606 GN=SPATS2L PE=1 SV=2	SPATS2L	61.6727	558	4.91	9.94	NA	2.02444	NA	1.01752	#VALUE!
Q13428	TCOF_HUMAN	Treacle protein OS=Homo sapiens OX=9606 GN=TCOF1 PE=1 SV=3	TCOF1	151.997	1488	0.99	2	NA	2.0202	NA	1.0145	#VALUE!
O14497	ARI1A_HUMAN	AT-rich interactive domain-containing protein 1A OS=Homo sapiens OX=9606 GN=ARID1A PE=1 SV=3	ARID1A	241.874	2285	0.99	2	NA	2.0202	NA	1.0145	#VALUE!
P0DMV8	HS71A_HUMAN	Heat shock 70 kDa protein 1A OS=Homo sapiens OX=9606 GN=HSPA1A PE=1 SV=1	HSPA1A	70.048	641	9.77	19.71	9.75	2.0174	0.997953	1.0125	-0.00295634
Q8WUA4	TF3C2_HUMAN	General transcription factor 3C polypeptide 2 OS=Homo sapiens OX=9606 GN=GTF3C2 PE=1 SV=2	GTF3C2	63.816	911	1.49	3	NA	2.01342	NA	1.00965	#VALUE!
O94964	SOGA1_HUMAN	Protein SOGA1 OS=Homo sapiens OX=9606 GN=SOGA1 PE=1 SV=2	SOGA1	159.643	1423	0.99	1.99	NA	2.0101	NA	1.00727	#VALUE!
A0A087WZ13	A0A087WZ13_HUMAN	Ribonucleoprotein PTB-binding 1 OS=Homo sapiens OX=9606 GN=RAVER1 PE=1 SV=1	RAVER1	79.5112	739	0.99	1.99	0.99	2.0101	1	1.00727	0
P09874	PARP1_HUMAN	Poly [ADP-ribose] polymerase 1 OS=Homo sapiens OX=9606 GN=PARP1 PE=1 SV=4	PARP1	112.994	1014	1	2	2	2	2	1	1
P35637	FUS_HUMAN	RNA-binding protein FUS OS=Homo sapiens OX=9606 GN=FUS PE=1 SV=1	FUS	53.4468	526	5.5	11	10.5	2	1.90909	1	0.932886
Q14004	CDK13_HUMAN	Cyclin-dependent kinase 13 OS=Homo sapiens OX=9606 GN=CDK13 PE=1 SV=2	CDK13	164.805	1512	1	2	NA	2	NA	1	#VALUE!
Q9NQX4	MYO5C_HUMAN	Unconventional myosin-Vc OS=Homo sapiens OX=9606 GN=MYO5C PE=1 SV=2	MYO5C	202.664	1742	1	2	NA	2	NA	1	#VALUE!
Q9P2E9	RRBP1_HUMAN	Ribosome-binding protein 1 OS=Homo sapiens OX=9606 GN=RRBP1 PE=1 SV=4	RRBP1	84.2572	1410	1	2	NA	2	NA	1	#VALUE!
O43719	HTSF1_HUMAN	HIV Tat-specific factor 1 OS=Homo sapiens OX=9606 GN=HTATSF1 PE=1 SV=1	HTATSF1	85.7825	755	1	2	1	2	1	1	0
P62854	RS26_HUMAN	40S ribosomal protein S26 OS=Homo sapiens OX=9606 GN=RPS26 PE=1 SV=3	RPS26	12.9891	115	1	2	NA	2	NA	1	#VALUE!
Q8N1G0	ZN687_HUMAN	Zinc finger protein 687 OS=Homo sapiens OX=9606 GN=ZNF687 PE=1 SV=1	ZNF687	129.428	1237	1	2	NA	2	NA	1	#VALUE!
P0CG47	UBB_HUMAN	Polyubiquitin-B OS=Homo sapiens OX=9606 GN=UBB PE=1 SV=1	UBB	34.2655	229	1.98	3.96	1.98	2	1	1	0
H0YJX6	H0YJX6_HUMAN	Protein arginine N-methyltransferase 5 (Fragment) OS=Homo sapiens OX=9606 GN=PRMT5 PE=1 SV=1	PRMT5	32.2733	279	0.02	0.04	NA	2	NA	1	#VALUE!
Q9HCG8	CWC22_HUMAN	Pre-mRNA-splicing factor CWC22 homolog OS=Homo sapiens OX=9606 GN=CWC22 PE=1 SV=3	CWC22	85.5057	908	1	2	NA	2	NA	1	#VALUE!
Q9UKF6	CPSF3_HUMAN	Cleavage and polyadenylation specificity factor subunit 3 OS=Homo sapiens OX=9606 GN=CPSF3 PE=1 SV=1	CPSF3	73.412	684	1	2	NA	2	NA	1	#VALUE!
Q15287	RNPS1_HUMAN	RNA-binding protein with serine-rich domain 1 OS=Homo sapiens OX=9606 GN=RNPS1 PE=1 SV=1	RNPS1	24.528	305	1	2	NA	2	NA	1	#VALUE!
P13010	XRCC5_HUMAN	X-ray repair cross-complementing protein 5 OS=Homo sapiens OX=9606 GN=XRCC5 PE=1 SV=3	XRCC5	82.6343	732	1	2	NA	2	NA	1	#VALUE!
Q9BXW9	FACD2_HUMAN	Fanconi anemia group D2 protein OS=Homo sapiens OX=9606 GN=FANCD2 PE=1 SV=2	FANCD2	164.006	1451	1	2	NA	2	NA	1	#VALUE!
Q9NYL2	M3K20_HUMAN	Mitogen-activated protein kinase kinase kinase 20 OS=Homo sapiens OX=9606 GN=MAP3K20 PE=1 SV=3	MAP3K20	91.0796	800	2	3.99	NA	1.995	NA	0.996389	#VALUE!
O15294	OGT1_HUMAN	UDP-N-acetylglucosamine--peptide N-acetylglucosaminyltransferase 110 kDa subunit OS=Homo sapiens OX=9606 GN=OGT PE=1 SV=3	OGT	116.832	1046	1	1.99	NA	1.99	NA	0.992768	#VALUE!
P62280	RS11_HUMAN	40S ribosomal protein S11 OS=Homo sapiens OX=9606 GN=RPS11 PE=1 SV=3	RPS11	13.9705	158	1	1.99	0.99	1.99	0.99	0.992768	-0.0144996
Q03001	DYST_HUMAN	Dystonin OS=Homo sapiens OX=9606 GN=DST PE=1 SV=4	DST	860.109	7570	1	1.98	NA	1.98	NA	0.9855	#VALUE!
P22087	FBRL_HUMAN	rRNA 2'-O-methyltransferase fibrillarin OS=Homo sapiens OX=9606 GN=FBL PE=1 SV=2	FBL	29.1461	321	1	1.98	1.98	1.98	1.98	0.9855	0.9855
Q9NZI8	IF2B1_HUMAN	Insulin-like growth factor 2 mRNA-binding protein 1 OS=Homo sapiens OX=9606 GN=IGF2BP1 PE=1 SV=2	IGF2BP1	63.4232	577	7.5	14.5	13	1.93333	1.73333	0.95109	0.793549
Q13330	MTA1_HUMAN	Metastasis-associated protein MTA1 OS=Homo sapiens OX=9606 GN=MTA1 PE=1 SV=2	MTA1	79.3055	715	10.46	19.9	1.98	1.90249	0.189293	0.927886	-2.40131
Q9Y678	COPG1_HUMAN	Coatomer subunit gamma-1 OS=Homo sapiens OX=9606 GN=COPG1 PE=1 SV=1	COPG1	97.6375	874	4.5	8.5	1	1.88889	0.222222	0.917538	-2.16993
Q9Y2X9	ZN281_HUMAN	Zinc finger protein 281 OS=Homo sapiens OX=9606 GN=ZNF281 PE=1 SV=1	ZNF281	96.8367	895	6	11	NA	1.83333	NA	0.874469	#VALUE!
Q68D10	SPT2_HUMAN	Protein SPT2 homolog OS=Homo sapiens OX=9606 GN=SPTY2D1 PE=1 SV=3	SPTY2D1	75.5345	685	12	21	25	1.75	2.08333	0.807355	1.05889
P01860	IGHG3_HUMAN	Immunoglobulin heavy constant gamma 3 OS=Homo sapiens OX=9606 GN=IGHG3 PE=1 SV=2	IGHG3	49.0853	377	3.97	6.94	7.92	1.74811	1.99496	0.805797	0.996361
P07900	HS90A_HUMAN	Heat shock protein HSP 90-alpha OS=Homo sapiens OX=9606 GN=HSP90AA1 PE=1 SV=5	HSP90AA1	84.5887	732	3.5	5.99	1	1.71143	0.285714	0.775201	-1.80735
O00425	IF2B3_HUMAN	Insulin-like growth factor 2 mRNA-binding protein 3 OS=Homo sapiens OX=9606 GN=IGF2BP3 PE=1 SV=2	IGF2BP3	63.6476	579	8.5	14.5	18	1.70588	2.11765	0.770518	1.08246
Q9Y2X3	NOP58_HUMAN	Nucleolar protein 58 OS=Homo sapiens OX=9606 GN=NOP58 PE=1 SV=1	NOP58	59.5225	529	3	5	NA	1.66667	NA	0.736966	#VALUE!
Q8WVC0	LEO1_HUMAN	RNA polymerase-associated protein LEO1 OS=Homo sapiens OX=9606 GN=LEO1 PE=1 SV=1	LEO1	75.3413	666	3	5	NA	1.66667	NA	0.736966	#VALUE!
Q8ND82	Z280C_HUMAN	Zinc finger protein 280C OS=Homo sapiens OX=9606 GN=ZNF280C PE=1 SV=1	ZNF280C	83.0243	737	6	10	NA	1.66667	NA	0.736966	#VALUE!
Q15386	UBE3C_HUMAN	Ubiquitin-protein ligase E3C OS=Homo sapiens OX=9606 GN=UBE3C PE=1 SV=3	UBE3C	123.826	1083	1.5	2.5	NA	1.66667	NA	0.736966	#VALUE!
A0A0A0MRM9	A0A0A0MRM9_HUMAN	Nucleolar and coiled-body phosphoprotein 1 (Fragment) OS=Homo sapiens OX=9606 GN=NOLC1 PE=1 SV=1	NOLC1	74.5952	708	30.88	49.73	8.97	1.61043	0.290479	0.687444	-1.78349
Q8IX12	CCAR1_HUMAN	Cell division cycle and apoptosis regulator protein 1 OS=Homo sapiens OX=9606 GN=CCAR1 PE=1 SV=2	CCAR1	132.721	1150	9.84	15.78	NA	1.60366	NA	0.681367	#VALUE!
Q96PK6	RBM14_HUMAN	RNA-binding protein 14 OS=Homo sapiens OX=9606 GN=RBM14 PE=1 SV=2	RBM14	69.4309	669	23	36	26	1.56522	1.13043	0.646363	0.176878
Q9H6R4	NOL6_HUMAN	Nucleolar protein 6 OS=Homo sapiens OX=9606 GN=NOL6 PE=1 SV=2	NOL6	127.495	1146	50.96	78.95	23.99	1.54925	0.470761	0.631574	-1.08693
Q13263	TIF1B_HUMAN	Transcription intermediary factor 1-beta OS=Homo sapiens OX=9606 GN=TRIM28 PE=1 SV=5	TRIM28	88.4754	835	22	34	15	1.54545	0.681818	0.628031	-0.552541
Q86VM9	ZCH18_HUMAN	Zinc finger CCCH domain-containing protein 18 OS=Homo sapiens OX=9606 GN=ZC3H18 PE=1 SV=2	ZC3H18	108.857	953	13	19.99	NA	1.53769	NA	0.620767	#VALUE!
P25205	MCM3_HUMAN	DNA replication licensing factor MCM3 OS=Homo sapiens OX=9606 GN=MCM3 PE=1 SV=3	MCM3	90.906	808	1.98	2.98	NA	1.50505	NA	0.589812	#VALUE!
P51116	FXR2_HUMAN	Fragile X mental retardation syndrome-related protein 2 OS=Homo sapiens OX=9606 GN=FXR2 PE=1 SV=2	FXR2	74.16	673	56.16	84.29	14.25	1.50089	0.253739	0.585819	-1.97858
Q5QJE6	TDIF2_HUMAN	Deoxynucleotidyltransferase terminal-interacting protein 2 OS=Homo sapiens OX=9606 GN=DNTTIP2 PE=1 SV=2	DNTTIP2	84.3999	756	5.99	8.99	1	1.50083	0.166945	0.585765	-2.58256
P48634	PRC2A_HUMAN	Protein PRRC2A OS=Homo sapiens OX=9606 GN=PRRC2A PE=1 SV=3	PRRC2A	228.706	2157	3	4.5	NA	1.5	NA	0.584963	#VALUE!
Q9Y2W1	TR150_HUMAN	Thyroid hormone receptor-associated protein 3 OS=Homo sapiens OX=9606 GN=THRAP3 PE=1 SV=2	THRAP3	108.583	955	114	171	65	1.5	0.570175	0.584963	-0.810522
Q92616	GCN1_HUMAN	eIF-2-alpha kinase activator GCN1 OS=Homo sapiens OX=9606 GN=GCN1 PE=1 SV=6	GCN1	292.554	2671	2	3	NA	1.5	NA	0.584963	#VALUE!
Q9Y5J1	UTP18_HUMAN	U3 small nucleolar RNA-associated protein 18 homolog OS=Homo sapiens OX=9606 GN=UTP18 PE=1 SV=3	UTP18	61.9464	556	2	3	NA	1.5	NA	0.584963	#VALUE!
NA		DECOY2_3058	NA	17.4866	187	0.52	0.78	0.52	1.5	1	0.584963	0
Q15022	SUZ12_HUMAN	Polycomb protein SUZ12 OS=Homo sapiens OX=9606 GN=SUZ12 PE=1 SV=3	SUZ12	80.2532	739	2	3	NA	1.5	NA	0.584963	#VALUE!
Q5SSJ5	HP1B3_HUMAN	Heterochromatin protein 1-binding protein 3 OS=Homo sapiens OX=9606 GN=HP1BP3 PE=1 SV=1	HP1BP3	61.1513	553	19.82	29.72	40.63	1.4995	2.04995	0.584477	1.03559
P53814	SMTN_HUMAN	Smoothelin OS=Homo sapiens OX=9606 GN=SMTN PE=1 SV=7	SMTN	98.9802	917	7.99	11.98	2	1.49937	0.250313	0.584361	-1.9982
Q15029	U5S1_HUMAN	116 kDa U5 small nuclear ribonucleoprotein component OS=Homo sapiens OX=9606 GN=EFTUD2 PE=1 SV=1	EFTUD2	109.348	972	53.92	80.83	12.98	1.49907	0.240727	0.58407	-2.05453
Q92804	RBP56_HUMAN	TATA-binding protein-associated factor 2N OS=Homo sapiens OX=9606 GN=TAF15 PE=1 SV=1	TAF15	61.7751	592	15.93	23.86	14.93	1.4978	0.937225	0.582848	-0.0935321
Q9UPP1	PHF8_HUMAN	Histone lysine demethylase PHF8 OS=Homo sapiens OX=9606 GN=PHF8 PE=1 SV=3	PHF8	117.772	1060	2.99	4.47	NA	1.49498	NA	0.580129	#VALUE!
P46940	IQGA1_HUMAN	Ras GTPase-activating-like protein IQGAP1 OS=Homo sapiens OX=9606 GN=IQGAP1 PE=1 SV=1	IQGAP1	189.116	1657	2.99	4.47	NA	1.49498	NA	0.580129	#VALUE!
O95793	STAU1_HUMAN	Double-stranded RNA-binding protein Staufen homolog 1 OS=Homo sapiens OX=9606 GN=STAU1 PE=1 SV=2	STAU1	63.1247	577	1.99	2.97	8.95	1.49246	4.49749	0.577695	2.16912
Q5BKZ1	ZN326_HUMAN	DBIRD complex subunit ZNF326 OS=Homo sapiens OX=9606 GN=ZNF326 PE=1 SV=2	ZNF326	65.595	582	8.99	12.98	3.99	1.44383	0.443826	0.529897	-1.17193
Q9UJV9	DDX41_HUMAN	Probable ATP-dependent RNA helicase DDX41 OS=Homo sapiens OX=9606 GN=DDX41 PE=1 SV=2	DDX41	69.775	622	24.9	35.89	19.92	1.44137	0.8	0.527436	-0.321928
P46087	NOP2_HUMAN	Probable 28S rRNA (cytosine(4447)-C(5))-methyltransferase OS=Homo sapiens OX=9606 GN=NOP2 PE=1 SV=2	NOP2	89.2291	812	72.81	99.69	57.97	1.36918	0.796182	0.453312	-0.32883
Q13435	SF3B2_HUMAN	Splicing factor 3B subunit 2 OS=Homo sapiens OX=9606 GN=SF3B2 PE=1 SV=2	SF3B2	100.147	895	59.43	81.09	75.85	1.36446	1.27629	0.448333	0.351958
Q9NR30	DDX21_HUMAN	Nucleolar RNA helicase 2 OS=Homo sapiens OX=9606 GN=DDX21 PE=1 SV=5	DDX21	87.2724	783	127	173	79	1.3622	0.622047	0.445944	-0.684904
O76094	SRP72_HUMAN	Signal recognition particle subunit SRP72 OS=Homo sapiens OX=9606 GN=SRP72 PE=1 SV=3	SRP72	74.542	671	38.96	52.97	22	1.3596	0.564682	0.443182	-0.82449
P11940	PABP1_HUMAN	Polyadenylate-binding protein 1 OS=Homo sapiens OX=9606 GN=PABPC1 PE=1 SV=2	PABPC1	70.6079	636	29.88	40.37	16.91	1.35107	0.56593	0.434103	-0.821303
Q86V48	LUZP1_HUMAN	Leucine zipper protein 1 OS=Homo sapiens OX=9606 GN=LUZP1 PE=1 SV=2	LUZP1	120.184	1076	177.95	238.92	108.92	1.34262	0.612082	0.425056	-0.708203
O75909	CCNK_HUMAN	Cyclin-K OS=Homo sapiens OX=9606 GN=CCNK PE=1 SV=2	CCNK	64.1807	580	2.99	4	5	1.33779	1.67224	0.419855	0.741783
Q13310	PABP4_HUMAN	Polyadenylate-binding protein 4 OS=Homo sapiens OX=9606 GN=PABPC4 PE=1 SV=1	PABPC4	70.7201	644	8.11	10.84	4.75	1.33662	0.585697	0.418591	-0.771774
Q4G0J3	LARP7_HUMAN	La-related protein 7 OS=Homo sapiens OX=9606 GN=LARP7 PE=1 SV=1	LARP7	66.8394	582	8.93	11.93	NA	1.33595	NA	0.417862	#VALUE!
O14744	ANM5_HUMAN	Protein arginine N-methyltransferase 5 OS=Homo sapiens OX=9606 GN=PRMT5 PE=1 SV=4	PRMT5	72.6195	637	2.97	3.96	NA	1.33333	NA	0.415037	#VALUE!
Q8IWX8	CHERP_HUMAN	Calcium homeostasis endoplasmic reticulum protein OS=Homo sapiens OX=9606 GN=CHERP PE=1 SV=3	CHERP	104.85	916	24	32	3	1.33333	0.125	0.415037	-3
Q8N7H5	PAF1_HUMAN	RNA polymerase II-associated factor 1 homolog OS=Homo sapiens OX=9606 GN=PAF1 PE=1 SV=2	PAF1	59.9211	531	9	12	4	1.33333	0.444444	0.415037	-1.16993
P33992	MCM5_HUMAN	DNA replication licensing factor MCM5 OS=Homo sapiens OX=9606 GN=MCM5 PE=1 SV=5	MCM5	77.5257	734	3	4	NA	1.33333	NA	0.415037	#VALUE!
Q9H4L4	SENP3_HUMAN	Sentrin-specific protease 3 OS=Homo sapiens OX=9606 GN=SENP3 PE=1 SV=2	SENP3	64.9507	574	2.99	3.98	NA	1.3311	NA	0.412623	#VALUE!
Q15269	PWP2_HUMAN	Periodic tryptophan protein 2 homolog OS=Homo sapiens OX=9606 GN=PWP2 PE=2 SV=2	PWP2	102.369	919	11	14.5	NA	1.31818	NA	0.398549	#VALUE!
Q8IZL8	PELP1_HUMAN	Proline-, glutamic acid- and leucine-rich protein 1 OS=Homo sapiens OX=9606 GN=PELP1 PE=1 SV=2	PELP1	119.606	1130	30.68	39.65	7.98	1.29237	0.260104	0.370022	-1.94284
Q8N163	CCAR2_HUMAN	Cell cycle and apoptosis regulator protein 2 OS=Homo sapiens OX=9606 GN=CCAR2 PE=1 SV=2	CCAR2	102.82	923	6.97	8.99	NA	1.28981	NA	0.367162	#VALUE!
Q9H6W3	RIOX1_HUMAN	Ribosomal oxygenase 1 OS=Homo sapiens OX=9606 GN=RIOX1 PE=1 SV=2	RIOX1	71.0234	641	14	18	3	1.28571	0.214286	0.36257	-2.22239
Q27J81	INF2_HUMAN	Inverted formin-2 OS=Homo sapiens OX=9606 GN=INF2 PE=1 SV=2	INF2	135.522	1249	7	9	3	1.28571	0.428571	0.36257	-1.22239
Q9NVP1	DDX18_HUMAN	ATP-dependent RNA helicase DDX18 OS=Homo sapiens OX=9606 GN=DDX18 PE=1 SV=2	DDX18	75.3414	670	63	81	33	1.28571	0.52381	0.36257	-0.932886
Q13123	RED_HUMAN	Protein Red OS=Homo sapiens OX=9606 GN=IK PE=1 SV=3	IK	65.5438	557	20.9	26.86	NA	1.28517	NA	0.361956	#VALUE!
A8MQB8	A8MQB8_HUMAN	Synaptic functional regulator FMR1 OS=Homo sapiens OX=9606 GN=FMR1 PE=1 SV=1	FMR1	66.7265	582	34.58	44.27	12.73	1.28022	0.368132	0.356392	-1.44171
O43143	DHX15_HUMAN	Pre-mRNA-splicing factor ATP-dependent RNA helicase DHX15 OS=Homo sapiens OX=9606 GN=DHX15 PE=1 SV=2	DHX15	90.8572	795	74	93.5	28	1.26351	0.378378	0.337441	-1.4021
P51610	HCFC1_HUMAN	Host cell factor 1 OS=Homo sapiens OX=9606 GN=HCFC1 PE=1 SV=2	HCFC1	208.584	2035	2	2.52	3	1.26	1.5	0.333424	0.584963
Q9NYF8	BCLF1_HUMAN	Bcl-2-associated transcription factor 1 OS=Homo sapiens OX=9606 GN=BCLAF1 PE=1 SV=2	BCLAF1	106.041	920	90.25	113.68	20.46	1.25961	0.226704	0.33298	-2.14112
Q15326	ZMY11_HUMAN	Zinc finger MYND domain-containing protein 11 OS=Homo sapiens OX=9606 GN=ZMYND11 PE=1 SV=2	ZMYND11	68.9539	602	3.99	5	1	1.25313	0.250627	0.325539	-1.99639
P10636	TAU_HUMAN	Microtubule-associated protein tau OS=Homo sapiens OX=9606 GN=MAPT PE=1 SV=5	MAPT	80.9009	758	4	5	22	1.25	5.5	0.321928	2.45943
Q96SB4	SRPK1_HUMAN	SRSF protein kinase 1 OS=Homo sapiens OX=9606 GN=SRPK1 PE=1 SV=2	SRPK1	75.9742	655	4	5	3	1.25	0.75	0.321928	-0.415037
Q9P1Y6	PHRF1_HUMAN	PHD and RING finger domain-containing protein 1 OS=Homo sapiens OX=9606 GN=PHRF1 PE=1 SV=3	PHRF1	178.323	1649	6	7.5	NA	1.25	NA	0.321928	#VALUE!
A0A0C4DG89	A0A0C4DG89_HUMAN	Probable ATP-dependent RNA helicase DDX46 OS=Homo sapiens OX=9606 GN=DDX46 PE=1 SV=1	DDX46	117.371	1032	7.98	9.95	NA	1.24687	NA	0.318308	#VALUE!
Q9Y5Z7	HCFC2_HUMAN	Host cell factor 2 OS=Homo sapiens OX=9606 GN=HCFC2 PE=1 SV=1	HCFC2	86.7063	792	2	2.48	NA	1.24	NA	0.31034	#VALUE!
O43290	SNUT1_HUMAN	U4/U6.U5 tri-snRNP-associated protein 1 OS=Homo sapiens OX=9606 GN=SART1 PE=1 SV=1	SART1	90.1823	800	17	21	1	1.23529	0.0588235	0.304855	-4.08746
P11142	HSP7C_HUMAN	Heat shock cognate 71 kDa protein OS=Homo sapiens OX=9606 GN=HSPA8 PE=1 SV=1	HSPA8	70.8362	646	30.09	36.99	13.54	1.22931	0.449983	0.297851	-1.15206
Q99459	CDC5L_HUMAN	Cell division cycle 5-like protein OS=Homo sapiens OX=9606 GN=CDC5L PE=1 SV=2	CDC5L	92.1756	802	48	59	14	1.22917	0.291667	0.297681	-1.77761
P67809	YBOX1_HUMAN	Nuclease-sensitive element-binding protein 1 OS=Homo sapiens OX=9606 GN=YBX1 PE=1 SV=3	YBX1	35.8847	324	4.49	5.48	4.99	1.22049	1.11136	0.28746	0.152324
Q16531	DDB1_HUMAN	DNA damage-binding protein 1 OS=Homo sapiens OX=9606 GN=DDB1 PE=1 SV=1	DDB1	126.869	1140	64.7	78.83	49.89	1.21839	0.771097	0.284979	-0.375015
Q15393	SF3B3_HUMAN	Splicing factor 3B subunit 3 OS=Homo sapiens OX=9606 GN=SF3B3 PE=1 SV=4	SF3B3	135.474	1217	55.97	67.99	29.99	1.21476	0.535823	0.280669	-0.900172
Q9Y2R4	DDX52_HUMAN	Probable ATP-dependent RNA helicase DDX52 OS=Homo sapiens OX=9606 GN=DDX52 PE=1 SV=3	DDX52	67.4379	599	5	6	NA	1.2	NA	0.263034	#VALUE!
Q4KMQ1	TPRN_HUMAN	Taperin OS=Homo sapiens OX=9606 GN=TPRN PE=1 SV=2	TPRN	75.4917	711	20	24	19	1.2	0.95	0.263034	-0.0740006
P30876	RPB2_HUMAN	DNA-directed RNA polymerase II subunit RPB2 OS=Homo sapiens OX=9606 GN=POLR2B PE=1 SV=1	POLR2B	132.953	1174	9.93	11.91	1	1.1994	0.100705	0.262308	-3.31179
E9PMS6	E9PMS6_HUMAN	LIM domain only protein 7 OS=Homo sapiens OX=9606 GN=LMO7 PE=1 SV=1	LMO7	145.316	1275	108.86	129.98	87.47	1.19401	0.803509	0.255816	-0.315614
Q9H6R0	DHX33_HUMAN	Putative ATP-dependent RNA helicase DHX33 OS=Homo sapiens OX=9606 GN=DHX33 PE=1 SV=2	DHX33	78.8058	707	20.88	24.84	6.97	1.18966	0.333812	0.250543	-1.58289
Q86XP3	DDX42_HUMAN	ATP-dependent RNA helicase DDX42 OS=Homo sapiens OX=9606 GN=DDX42 PE=1 SV=1	DDX42	77.748	938	11	13	NA	1.18182	NA	0.241008	#VALUE!
G3V3B0	G3V3B0_HUMAN	Apoptotic chromatin condensation inducer in the nucleus OS=Homo sapiens OX=9606 GN=ACIN1 PE=1 SV=1	ACIN1	67.4365	582	5.61	6.61	0.99	1.17825	0.176471	0.23665	-2.5025
Q9UBB9	TFP11_HUMAN	Tuftelin-interacting protein 11 OS=Homo sapiens OX=9606 GN=TFIP11 PE=1 SV=1	TFIP11	96.7404	837	28.98	33.98	4	1.17253	0.138026	0.229628	-2.85699
O43395	PRPF3_HUMAN	U4/U6 small nuclear ribonucleoprotein Prp3 OS=Homo sapiens OX=9606 GN=PRPF3 PE=1 SV=2	PRPF3	77.4629	683	6	7	6	1.16667	1	0.222392	0
Q14244	MAP7_HUMAN	Ensconsin OS=Homo sapiens OX=9606 GN=MAP7 PE=1 SV=1	MAP7	83.9835	749	6	6.99	11	1.165	1.83333	0.22033	0.874469
Q06787	FMR1_HUMAN	Synaptic functional regulator FMR1 OS=Homo sapiens OX=9606 GN=FMR1 PE=1 SV=1	FMR1	71.1129	632	34.58	40.27	8.73	1.16455	0.252458	0.219768	-1.98588
Q9BUQ8	DDX23_HUMAN	Probable ATP-dependent RNA helicase DDX23 OS=Homo sapiens OX=9606 GN=DDX23 PE=1 SV=3	DDX23	95.5059	820	43	49.98	7	1.16233	0.162791	0.217014	-2.61891
H7C3G6	H7C3G6_HUMAN	Myosin phosphatase Rho-interacting protein (Fragment) OS=Homo sapiens OX=9606 GN=MPRIP PE=1 SV=2	MPRIP	32.1776	277	15.2	17.66	9.24	1.16184	0.607895	0.216414	-0.718107
M0QZM1	M0QZM1_HUMAN	Heterogeneous nuclear ribonucleoprotein M (Fragment) OS=Homo sapiens OX=9606 GN=HNRNPM PE=1 SV=1	HNRNPM	40.0014	383	30.96	35.94	7.5	1.16085	0.242248	0.215185	-2.04544
F8WD26	F8WD26_HUMAN	LIM domain only protein 7 OS=Homo sapiens OX=9606 GN=LMO7 PE=1 SV=2	LMO7	186.046	1631	107.83	125.09	85.49	1.16007	0.792822	0.214208	-0.334931
Q03188	CENPC_HUMAN	Centromere protein C OS=Homo sapiens OX=9606 GN=CENPC PE=1 SV=2	CENPC	106.751	943	18.97	21.98	5	1.15867	0.263574	0.212472	-1.92372
P52272	HNRPM_HUMAN	Heterogeneous nuclear ribonucleoprotein M OS=Homo sapiens OX=9606 GN=HNRNPM PE=1 SV=3	HNRNPM	77.4463	730	77.15	89.12	23.31	1.15515	0.302139	0.208083	-1.72672
P02545	LMNA_HUMAN	Prelamin-A/C OS=Homo sapiens OX=9606 GN=LMNA PE=1 SV=1	LMNA	74.0767	664	33.78	38.76	25.89	1.14742	0.76643	0.198399	-0.383774
Q9UPN4	CP131_HUMAN	Centrosomal protein of 131 kDa OS=Homo sapiens OX=9606 GN=CEP131 PE=1 SV=3	CEP131	117.609	1083	7	8	NA	1.14286	NA	0.192645	#VALUE!
Q9UGU0	TCF20_HUMAN	Transcription factor 20 OS=Homo sapiens OX=9606 GN=TCF20 PE=1 SV=3	TCF20	211.623	1960	7	8	2	1.14286	0.285714	0.192645	-1.80735
ALBU_HUMAN		sp ALBU_HUMAN	NA	69.3035	0	7.36	8.35	3.93	1.13451	0.533967	0.18207	-0.905176
Q13619	CUL4A_HUMAN	Cullin-4A OS=Homo sapiens OX=9606 GN=CUL4A PE=1 SV=3	CUL4A	87.6064	759	11.5	13	0.5	1.13043	0.0434783	0.176878	-4.52356
P55201	BRPF1_HUMAN	Peregrin OS=Homo sapiens OX=9606 GN=BRPF1 PE=1 SV=2	BRPF1	137.394	1214	4	4.5	NA	1.125	NA	0.169925	#VALUE!
P53355	DAPK1_HUMAN	Death-associated protein kinase 1 OS=Homo sapiens OX=9606 GN=DAPK1 PE=1 SV=6	DAPK1	159.927	1430	8	9	1	1.125	0.125	0.169925	-3
P21127	CD11B_HUMAN	Cyclin-dependent kinase 11B OS=Homo sapiens OX=9606 GN=CDK11B PE=1 SV=4	CDK11B	90.1588	795	7.93	8.91	NA	1.12358	NA	0.168105	#VALUE!
Q6WCQ1	MPRIP_HUMAN	Myosin phosphatase Rho-interacting protein OS=Homo sapiens OX=9606 GN=MPRIP PE=1 SV=3	MPRIP	116.443	1025	94.63	106.08	70.23	1.121	0.742154	0.164783	-0.43021
Q29RF7	PDS5A_HUMAN	Sister chromatid cohesion protein PDS5 homolog A OS=Homo sapiens OX=9606 GN=PDS5A PE=1 SV=1	PDS5A	150.716	1337	13.5	15	NA	1.11111	NA	0.152003	#VALUE!
Q9H967	WDR76_HUMAN	WD repeat-containing protein 76 OS=Homo sapiens OX=9606 GN=WDR76 PE=1 SV=2	WDR76	62.4964	626	9	10	NA	1.11111	NA	0.152003	#VALUE!
Q12906	ILF3_HUMAN	Interleukin enhancer-binding factor 3 OS=Homo sapiens OX=9606 GN=ILF3 PE=1 SV=3	ILF3	95.2611	894	125.41	138.27	95.33	1.10254	0.760147	0.140836	-0.39565
Q9H0A0	NAT10_HUMAN	RNA cytidine acetyltransferase OS=Homo sapiens OX=9606 GN=NAT10 PE=1 SV=2	NAT10	115.639	1025	74.84	81.88	5	1.09407	0.0668092	0.129702	-3.90381
ALBU_BOVIN		sp ALBU_BOVIN	NA	0	0	10.47	11.4	14.96	1.08883	1.42884	0.122772	0.514849
Q9UIG0	BAZ1B_HUMAN	Tyrosine-protein kinase BAZ1B OS=Homo sapiens OX=9606 GN=BAZ1B PE=1 SV=2	BAZ1B	170.778	1483	11.99	12.99	1	1.0834	0.0834028	0.11557	-3.58376
Q6ZRV2	FA83H_HUMAN	Protein FAM83H OS=Homo sapiens OX=9606 GN=FAM83H PE=1 SV=3	FAM83H	127.026	1179	27	29	NA	1.07407	NA	0.103093	#VALUE!
O60264	SMCA5_HUMAN	SWI/SNF-related matrix-associated actin-dependent regulator of chromatin subfamily A member 5 OS=Homo sapiens OX=9606 GN=SMARCA5 PE=1 SV=1	SMARCA5	121.81	1052	44	47	18	1.06818	0.409091	0.0951572	-1.28951
P35606	COPB2_HUMAN	Coatomer subunit beta' OS=Homo sapiens OX=9606 GN=COPB2 PE=1 SV=2	COPB2	102.404	906	29.95	31.98	4	1.06778	0.133556	0.0946139	-2.90448
P49711	CTCF_HUMAN	Transcriptional repressor CTCF OS=Homo sapiens OX=9606 GN=CTCF PE=1 SV=1	CTCF	82.7144	727	8.5	9	NA	1.05882	NA	0.0824622	#VALUE!
P53618	COPB_HUMAN	Coatomer subunit beta OS=Homo sapiens OX=9606 GN=COPB1 PE=1 SV=3	COPB1	107.056	953	20.99	21.99	2	1.04764	0.0952835	0.0671454	-3.39163
Q15459	SF3A1_HUMAN	Splicing factor 3A subunit 1 OS=Homo sapiens OX=9606 GN=SF3A1 PE=1 SV=1	SF3A1	88.8125	793	20.99	21.97	5.98	1.04669	0.284898	0.0658327	-1.81148
Q02241	KIF23_HUMAN	Kinesin-like protein KIF23 OS=Homo sapiens OX=9606 GN=KIF23 PE=1 SV=3	KIF23	109.972	960	46.77	48.76	3.97	1.04255	0.0848835	0.0601147	-3.55837
GELS_HUMAN		sp GELS_HUMAN	NA	84.6745	0	25.94	26.99	7	1.04048	0.269854	0.0572465	-1.88975
Q9H0D6	XRN2_HUMAN	5'-3' exoribonuclease 2 OS=Homo sapiens OX=9606 GN=XRN2 PE=1 SV=1	XRN2	108.495	950	59	61	10	1.0339	0.169492	0.0480943	-2.56071
O15226	NKRF_HUMAN	NF-kappa-B-repressing factor OS=Homo sapiens OX=9606 GN=NKRF PE=1 SV=2	NKRF	77.6062	690	61	63	26	1.03279	0.42623	0.0465426	-1.2303
Q9NW13	RBM28_HUMAN	RNA-binding protein 28 OS=Homo sapiens OX=9606 GN=RBM28 PE=1 SV=3	RBM28	85.6667	759	49.91	50.91	66.93	1.02004	1.34101	0.0286202	0.423324
H0YIS4	H0YIS4_HUMAN	Protein phosphatase 1 regulatory subunit 12A (Fragment) OS=Homo sapiens OX=9606 GN=PPP1R12A PE=1 SV=1	PPP1R12A	33.1145	299	18.25	18.48	6.27	1.0126	0.343562	0.0180683	-1.54136
A0A0G2JJL1	A0A0G2JJL1_HUMAN	WD repeat-containing protein 46 (Fragment) OS=Homo sapiens OX=9606 GN=WDR46 PE=1 SV=1	WDR46	35.7186	322	3.4	3.44	1.48	1.01176	0.435294	0.0168738	-1.19994
A0A024R4E5	A0A024R4E5_HUMAN	High density lipoprotein binding protein (Vigilin), isoform CRA_a OS=Homo sapiens OX=9606 GN=HDLBP PE=1 SV=1	HDLBP	141.334	1268	0.98	0.99	NA	1.0102	NA	0.0146468	#VALUE!
Q6UXI9	NPNT_HUMAN	Nephronectin OS=Homo sapiens OX=9606 GN=NPNT PE=2 SV=3	NPNT	61.8482	565	0.99	1	4.96	1.0101	5.0101	0.0144996	2.32484
Q96BT3	CENPT_HUMAN	Centromere protein T OS=Homo sapiens OX=9606 GN=CENPT PE=1 SV=2	CENPT	60.3677	561	3.97	3.99	0.99	1.00504	0.24937	0.00724974	-2.00364
Q9NZQ3	SPN90_HUMAN	NCK-interacting protein with SH3 domain OS=Homo sapiens OX=9606 GN=NCKIPSD PE=1 SV=1	NCKIPSD	78.8921	722	2.99	3	1	1.00334	0.334448	0.00481702	-1.58015
Q96T23	RSF1_HUMAN	Remodeling and spacing factor 1 OS=Homo sapiens OX=9606 GN=RSF1 PE=1 SV=2	RSF1	163.702	1441	8.92	8.93	NA	1.00112	NA	0.00161646	#VALUE!
Q14241	ELOA1_HUMAN	Elongin-A OS=Homo sapiens OX=9606 GN=ELOA PE=1 SV=2	ELOA	87.158	798	1	1	NA	1	NA	0	#VALUE!
P52948	NUP98_HUMAN	Nuclear pore complex protein Nup98-Nup96 OS=Homo sapiens OX=9606 GN=NUP98 PE=1 SV=4	NUP98	85.7178	1817	1	1	NA	1	NA	0	#VALUE!
P22626	ROA2_HUMAN	Heterogeneous nuclear ribonucleoproteins A2/B1 OS=Homo sapiens OX=9606 GN=HNRNPA2B1 PE=1 SV=2	HNRNPA2B1	37.3887	353	2	2	NA	1	NA	0	#VALUE!
P52292	IMA1_HUMAN	Importin subunit alpha-1 OS=Homo sapiens OX=9606 GN=KPNA2 PE=1 SV=1	KPNA2	57.8079	529	1	1	NA	1	NA	0	#VALUE!
O95625	ZBT11_HUMAN	Zinc finger and BTB domain-containing protein 11 OS=Homo sapiens OX=9606 GN=ZBTB11 PE=1 SV=2	ZBTB11	119.29	1053	3	3	NA	1	NA	0	#VALUE!
Q86XI2	CNDG2_HUMAN	Condensin-2 complex subunit G2 OS=Homo sapiens OX=9606 GN=NCAPG2 PE=1 SV=1	NCAPG2	102.832	1143	1	1	NA	1	NA	0	#VALUE!
P68104	EF1A1_HUMAN	Elongation factor 1-alpha 1 OS=Homo sapiens OX=9606 GN=EEF1A1 PE=1 SV=1	EEF1A1	47.8349	462	1	1	NA	1	NA	0	#VALUE!
Q9UK61	TASOR_HUMAN	Protein TASOR OS=Homo sapiens OX=9606 GN=FAM208A PE=1 SV=3	FAM208A	188.896	1670	1	1	NA	1	NA	0	#VALUE!
P26373	RL13_HUMAN	60S ribosomal protein L13 OS=Homo sapiens OX=9606 GN=RPL13 PE=1 SV=4	RPL13	14.6653	211	1	1	NA	1	NA	0	#VALUE!
Q12769	NU160_HUMAN	Nuclear pore complex protein Nup160 OS=Homo sapiens OX=9606 GN=NUP160 PE=1 SV=3	NUP160	148.86	1436	1	1	NA	1	NA	0	#VALUE!
P04150	GCR_HUMAN	Glucocorticoid receptor OS=Homo sapiens OX=9606 GN=NR3C1 PE=1 SV=1	NR3C1	85.5866	777	1	1	NA	1	NA	0	#VALUE!
P62805	H4_HUMAN	Histone H4 OS=Homo sapiens OX=9606 GN=HIST1H4A PE=1 SV=2	HIST1H4A	11.3424	103	1	1	NA	1	NA	0	#VALUE!
CASK_BOVIN		sp CASK_BOVIN	NA	0	0	1	1	NA	1	NA	0	#VALUE!
Q5TGY3	AHDC1_HUMAN	AT-hook DNA-binding motif-containing protein 1 OS=Homo sapiens OX=9606 GN=AHDC1 PE=1 SV=1	AHDC1	168.226	1603	3	3	NA	1	NA	0	#VALUE!
Q5VUA4	ZN318_HUMAN	Zinc finger protein 318 OS=Homo sapiens OX=9606 GN=ZNF318 PE=1 SV=2	ZNF318	250.94	2279	1	1	NA	1	NA	0	#VALUE!
Q8N8A6	DDX51_HUMAN	ATP-dependent RNA helicase DDX51 OS=Homo sapiens OX=9606 GN=DDX51 PE=1 SV=3	DDX51	72.3946	666	28	28	3	1	0.107143	0	-3.22239
Q8NEM2	SHCBP_HUMAN	SHC SH2 domain-binding protein 1 OS=Homo sapiens OX=9606 GN=SHCBP1 PE=1 SV=3	SHCBP1	75.6242	672	5	5	1	1	0.2	0	-2.32193
Q9Y490	TLN1_HUMAN	Talin-1 OS=Homo sapiens OX=9606 GN=TLN1 PE=1 SV=3	TLN1	269.581	2541	1	1	2	1	2	0	1
Q9BZJ0	CRNL1_HUMAN	Crooked neck-like protein 1 OS=Homo sapiens OX=9606 GN=CRNKL1 PE=1 SV=4	CRNKL1	99.0935	848	11	11	NA	1	NA	0	#VALUE!
Q9Y520	PRC2C_HUMAN	Protein PRRC2C OS=Homo sapiens OX=9606 GN=PRRC2C PE=1 SV=4	PRRC2C	308.571	2896	1	1	NA	1	NA	0	#VALUE!
Q9NVN8	GNL3L_HUMAN	Guanine nucleotide-binding protein-like 3-like protein OS=Homo sapiens OX=9606 GN=GNL3L PE=1 SV=1	GNL3L	65.5136	582	4	4	NA	1	NA	0	#VALUE!
I3L3Y6	I3L3Y6_HUMAN	Unconventional myosin-Ic (Fragment) OS=Homo sapiens OX=9606 GN=MYO1C PE=1 SV=1	MYO1C	18.7126	170	0.01	0.01	NA	1	NA	0	#VALUE!
I3L168	I3L168_HUMAN	Unconventional myosin-Ic (Fragment) OS=Homo sapiens OX=9606 GN=MYO1C PE=1 SV=1	MYO1C	15.727	134	0.01	0.01	NA	1	NA	0	#VALUE!
Q15061	WDR43_HUMAN	WD repeat-containing protein 43 OS=Homo sapiens OX=9606 GN=WDR43 PE=1 SV=3	WDR43	74.8254	677	2	2	NA	1	NA	0	#VALUE!
H0YDG6	H0YDG6_HUMAN	LIM domain only protein 7 (Fragment) OS=Homo sapiens OX=9606 GN=LMO7 PE=1 SV=1	LMO7	34.4589	305	0.02	0.02	0.01	1	0.5	0	-1
P58107	EPIPL_HUMAN	Epiplakin OS=Homo sapiens OX=9606 GN=EPPK1 PE=1 SV=3	EPPK1	555.298	5088	1	1	NA	1	NA	0	#VALUE!
O60293	ZC3H1_HUMAN	Zinc finger C3H1 domain-containing protein OS=Homo sapiens OX=9606 GN=ZFC3H1 PE=1 SV=3	ZFC3H1	226.196	1989	3	3	NA	1	NA	0	#VALUE!
S4R3H4	S4R3H4_HUMAN	Apoptotic chromatin condensation inducer in the nucleus OS=Homo sapiens OX=9606 GN=ACIN1 PE=1 SV=1	ACIN1	145.337	1283	10.61	10.61	0.99	1	0.0933082	0	-3.42185
Q5VTR2	BRE1A_HUMAN	E3 ubiquitin-protein ligase BRE1A OS=Homo sapiens OX=9606 GN=RNF20 PE=1 SV=2	RNF20	20.3342	975	1	1	NA	1	NA	0	#VALUE!
Q6ZN55	ZN574_HUMAN	Zinc finger protein 574 OS=Homo sapiens OX=9606 GN=ZNF574 PE=1 SV=2	ZNF574	108.617	896	2	2	NA	1	NA	0	#VALUE!
Q8WY36	BBX_HUMAN	HMG box transcription factor BBX OS=Homo sapiens OX=9606 GN=BBX PE=1 SV=1	BBX	99.249	941	2	2	NA	1	NA	0	#VALUE!
O95071	UBR5_HUMAN	E3 ubiquitin-protein ligase UBR5 OS=Homo sapiens OX=9606 GN=UBR5 PE=1 SV=2	UBR5	309.14	2799	1	1	NA	1	NA	0	#VALUE!
Q92794	KAT6A_HUMAN	Histone acetyltransferase KAT6A OS=Homo sapiens OX=9606 GN=KAT6A PE=1 SV=2	KAT6A	224.868	2004	1	1	NA	1	NA	0	#VALUE!
Q13415	ORC1_HUMAN	Origin recognition complex subunit 1 OS=Homo sapiens OX=9606 GN=ORC1 PE=1 SV=2	ORC1	97.2706	861	2	2	NA	1	NA	0	#VALUE!
Q5T6F2	UBAP2_HUMAN	Ubiquitin-associated protein 2 OS=Homo sapiens OX=9606 GN=UBAP2 PE=1 SV=1	UBAP2	117.026	1119	5	5	NA	1	NA	0	#VALUE!
P62140	PP1B_HUMAN	Serine/threonine-protein phosphatase PP1-beta catalytic subunit OS=Homo sapiens OX=9606 GN=PPP1CB PE=1 SV=3	PPP1CB	37.1446	327	1	1	1	1	1	0	0
P14649	MYL6B_HUMAN	Myosin light chain 6B OS=Homo sapiens OX=9606 GN=MYL6B PE=1 SV=1	MYL6B	17.0292	208	1	1	NA	1	NA	0	#VALUE!
Q07666	KHDR1_HUMAN	KH domain-containing, RNA-binding, signal transduction-associated protein 1 OS=Homo sapiens OX=9606 GN=KHDRBS1 PE=1 SV=1	KHDRBS1	48.1792	443	1	1	NA	1	NA	0	#VALUE!
J3KS33	J3KS33_HUMAN	Testis-specific Y-encoded-like protein 2 (Fragment) OS=Homo sapiens OX=9606 GN=TSPYL2 PE=1 SV=1	TSPYL2	28.677	250	0.01	0.01	NA	1	NA	0	#VALUE!
Q8IY67	RAVR1_HUMAN	Ribonucleoprotein PTB-binding 1 OS=Homo sapiens OX=9606 GN=RAVER1 PE=1 SV=1	RAVER1	63.8191	606	0.01	0.01	0.01	1	1	0	0
Q9NRZ9	HELLS_HUMAN	Lymphoid-specific helicase OS=Homo sapiens OX=9606 GN=HELLS PE=1 SV=1	HELLS	82.6618	838	2.99	2.99	NA	1	NA	0	#VALUE!
J3KQ69	J3KQ69_HUMAN	DNA replication licensing factor MCM3 OS=Homo sapiens OX=9606 GN=MCM3 PE=1 SV=2	MCM3	91.8544	818	0.01	0.01	NA	1	NA	0	#VALUE!
P84098	RL19_HUMAN	60S ribosomal protein L19 OS=Homo sapiens OX=9606 GN=RPL19 PE=1 SV=1	RPL19	23.1021	196	1	1	NA	1	NA	0	#VALUE!
E9PJR7	E9PJR7_HUMAN	Plakophilin-3 (Fragment) OS=Homo sapiens OX=9606 GN=PKP3 PE=1 SV=1	PKP3	22.265	120	0.01	0.01	NA	1	NA	0	#VALUE!
P62847	RS24_HUMAN	40S ribosomal protein S24 OS=Homo sapiens OX=9606 GN=RPS24 PE=1 SV=1	RPS24	15.1693	133	1	1	NA	1	NA	0	#VALUE!
O95453	PARN_HUMAN	Poly(A)-specific ribonuclease PARN OS=Homo sapiens OX=9606 GN=PARN PE=1 SV=1	PARN	73.3868	639	2	2	NA	1	NA	0	#VALUE!
Q14CN4	K2C72_HUMAN	Keratin, type II cytoskeletal 72 OS=Homo sapiens OX=9606 GN=KRT72 PE=1 SV=2	KRT72	55.8244	511	0.01	0.01	0.01	1	1	0	0
Q7RTS7	K2C74_HUMAN	Keratin, type II cytoskeletal 74 OS=Homo sapiens OX=9606 GN=KRT74 PE=1 SV=2	KRT74	59.3524	529	0.01	0.01	0.01	1	1	0	0
Q3SY84	K2C71_HUMAN	Keratin, type II cytoskeletal 71 OS=Homo sapiens OX=9606 GN=KRT71 PE=1 SV=3	KRT71	57.238	523	0.01	0.01	0.01	1	1	0	0
Q13472	TOP3A_HUMAN	DNA topoisomerase 3-alpha OS=Homo sapiens OX=9606 GN=TOP3A PE=1 SV=1	TOP3A	112.282	1001	1	1	NA	1	NA	0	#VALUE!
P55060	XPO2_HUMAN	Exportin-2 OS=Homo sapiens OX=9606 GN=CSE1L PE=1 SV=3	CSE1L	110.328	971	1	1	NA	1	NA	0	#VALUE!
O95785	WIZ_HUMAN	Protein Wiz OS=Homo sapiens OX=9606 GN=WIZ PE=1 SV=2	WIZ	103.197	1651	2	2	NA	1	NA	0	#VALUE!
P11171	41_HUMAN	Protein 4.1 OS=Homo sapiens OX=9606 GN=EPB41 PE=1 SV=4	EPB41	69.829	864	1	1	NA	1	NA	0	#VALUE!
Q8NB90	SPAT5_HUMAN	Spermatogenesis-associated protein 5 OS=Homo sapiens OX=9606 GN=SPATA5 PE=1 SV=3	SPATA5	97.8249	893	1	1	NA	1	NA	0	#VALUE!
Q9UHB7	AFF4_HUMAN	AF4/FMR2 family member 4 OS=Homo sapiens OX=9606 GN=AFF4 PE=1 SV=1	AFF4	127.364	1163	1	1	NA	1	NA	0	#VALUE!
Q6UN15	FIP1_HUMAN	Pre-mRNA 3'-end-processing factor FIP1 OS=Homo sapiens OX=9606 GN=FIP1L1 PE=1 SV=1	FIP1L1	66.4685	594	7	7	NA	1	NA	0	#VALUE!
Q8TDM6	DLG5_HUMAN	Disks large homolog 5 OS=Homo sapiens OX=9606 GN=DLG5 PE=1 SV=4	DLG5	213.717	1919	0.99	0.99	NA	1	NA	0	#VALUE!
Q8WV44	TRI41_HUMAN	E3 ubiquitin-protein ligase TRIM41 OS=Homo sapiens OX=9606 GN=TRIM41 PE=1 SV=3	TRIM41	71.6067	630	4	4	NA	1	NA	0	#VALUE!
Q9H307	PININ_HUMAN	Pinin OS=Homo sapiens OX=9606 GN=PNN PE=1 SV=5	PNN	81.561	717	27	27	4	1	0.148148	0	-2.75489
P52701	MSH6_HUMAN	DNA mismatch repair protein Msh6 OS=Homo sapiens OX=9606 GN=MSH6 PE=1 SV=2	MSH6	152.671	1360	0.99	0.99	NA	1	NA	0	#VALUE!
Q9H0H5	RGAP1_HUMAN	Rac GTPase-activating protein 1 OS=Homo sapiens OX=9606 GN=RACGAP1 PE=1 SV=1	RACGAP1	70.9638	632	29.56	29.54	10.87	0.999323	0.367727	-0.000976443	-1.44329
O75400	PR40A_HUMAN	Pre-mRNA-processing factor 40 homolog A OS=Homo sapiens OX=9606 GN=PRPF40A PE=1 SV=2	PRPF40A	108.719	957	7	6.99	NA	0.998571	NA	-0.00206247	#VALUE!
Q10570	CPSF1_HUMAN	Cleavage and polyadenylation specificity factor subunit 1 OS=Homo sapiens OX=9606 GN=CPSF1 PE=1 SV=2	CPSF1	160.764	1443	14	13.98	2	0.998571	0.142857	-0.00206247	-2.80735
Q7L590	MCM10_HUMAN	Protein MCM10 homolog OS=Homo sapiens OX=9606 GN=MCM10 PE=1 SV=2	MCM10	98.1034	875	4	3.99	NA	0.9975	NA	-0.00361125	#VALUE!
O60814	H2B1K_HUMAN	Histone H2B type 1-K OS=Homo sapiens OX=9606 GN=HIST1H2BK PE=1 SV=3	HIST1H2BK	18.7743	126	4.97	4.95	5.94	0.995976	1.19517	-0.00581733	0.257217
P35611	ADDA_HUMAN	Alpha-adducin OS=Homo sapiens OX=9606 GN=ADD1 PE=1 SV=2	ADD1	48.4731	737	1	0.99	NA	0.99	NA	-0.0144996	#VALUE!
A0A0U1RQI6	A0A0U1RQI6_HUMAN	CLIP-associating protein 2 OS=Homo sapiens OX=9606 GN=CLASP2 PE=1 SV=1	CLASP2	165.578	1304	1	0.99	NA	0.99	NA	-0.0144996	#VALUE!
Q9BQ39	DDX50_HUMAN	ATP-dependent RNA helicase DDX50 OS=Homo sapiens OX=9606 GN=DDX50 PE=1 SV=1	DDX50	82.496	737	31	30	3	0.967742	0.0967742	-0.0473057	-3.36923
Q01780	EXOSX_HUMAN	Exosome component 10 OS=Homo sapiens OX=9606 GN=EXOSC10 PE=1 SV=2	EXOSC10	100.75	885	17	16	7	0.941176	0.411765	-0.0874628	-1.28011
F8VZN8	F8VZN8_HUMAN	Protein phosphatase 1 regulatory subunit 12A (Fragment) OS=Homo sapiens OX=9606 GN=PPP1R12A PE=1 SV=1	PPP1R12A	76.469	692	46.25	43.48	35.27	0.940108	0.762595	-0.0891014	-0.391012
P60709	ACTB_HUMAN	Actin, cytoplasmic 1 OS=Homo sapiens OX=9606 GN=ACTB PE=1 SV=1	ACTB	41.6917	375	29.34	27.47	29.38	0.936264	1.00136	-0.095012	0.00196553
Q96T37	RBM15_HUMAN	Putative RNA-binding protein 15 OS=Homo sapiens OX=9606 GN=RBM15 PE=1 SV=2	RBM15	102.055	977	22	20.5	3	0.931818	0.136364	-0.10188	-2.87447
P35251	RFC1_HUMAN	Replication factor C subunit 1 OS=Homo sapiens OX=9606 GN=RFC1 PE=1 SV=4	RFC1	128.157	1148	28.99	27	2	0.931356	0.0689893	-0.102596	-3.85748
O75533	SF3B1_HUMAN	Splicing factor 3B subunit 1 OS=Homo sapiens OX=9606 GN=SF3B1 PE=1 SV=3	SF3B1	145.72	1304	54.99	50.98	8	0.927078	0.145481	-0.109238	-2.7811
O94906	PRP6_HUMAN	Pre-mRNA-processing factor 6 OS=Homo sapiens OX=9606 GN=PRPF6 PE=1 SV=1	PRPF6	106.84	941	52	48	10	0.923077	0.192308	-0.115477	-2.37851
Q8N3V7	SYNPO_HUMAN	Synaptopodin OS=Homo sapiens OX=9606 GN=SYNPO PE=1 SV=2	SYNPO	99.3841	929	38	35	2	0.921053	0.0526316	-0.118644	-4.24793
Q13620	CUL4B_HUMAN	Cullin-4B OS=Homo sapiens OX=9606 GN=CUL4B PE=1 SV=4	CUL4B	102.673	913	18.5	17	0.5	0.918919	0.027027	-0.121991	-5.20945
O15042	SR140_HUMAN	U2 snRNP-associated SURP motif-containing protein OS=Homo sapiens OX=9606 GN=U2SURP PE=1 SV=2	U2SURP	118.201	1029	18.95	17.39	1.54	0.917678	0.0812665	-0.12394	-3.6212
Q9UHB6	LIMA1_HUMAN	LIM domain and actin-binding protein 1 OS=Homo sapiens OX=9606 GN=LIMA1 PE=1 SV=1	LIMA1	85.1553	759	114.87	104.95	135.63	0.913642	1.18073	-0.1303	0.239674
Q7Z2W4	ZCCHV_HUMAN	Zinc finger CCCH-type antiviral protein 1 OS=Homo sapiens OX=9606 GN=ZC3HAV1 PE=1 SV=3	ZC3HAV1	101.349	902	22.5	20.5	7	0.911111	0.311111	-0.134301	-1.6845
H3BQM0	H3BQM0_HUMAN	Non-canonical poly(A) RNA polymerase PAPD5 OS=Homo sapiens OX=9606 GN=PAPD5 PE=1 SV=1	PAPD5	64.6361	588	10.94	9.96	4	0.91042	0.365631	-0.135395	-1.45154
Q9P0K7	RAI14_HUMAN	Ankycorbin OS=Homo sapiens OX=9606 GN=RAI14 PE=1 SV=2	RAI14	109.955	980	230.75	209.86	156.88	0.909469	0.67987	-0.136903	-0.556669
Q8N3X1	FNBP4_HUMAN	Formin-binding protein 4 OS=Homo sapiens OX=9606 GN=FNBP4 PE=1 SV=3	FNBP4	110.18	1017	10	9	1	0.9	0.1	-0.152003	-3.32193
Q14146	URB2_HUMAN	Unhealthy ribosome biogenesis protein 2 homolog OS=Homo sapiens OX=9606 GN=URB2 PE=2 SV=2	URB2	170.417	1524	10	9	1	0.9	0.1	-0.152003	-3.32193
Q14444	CAPR1_HUMAN	Caprin-1 OS=Homo sapiens OX=9606 GN=CAPRIN1 PE=1 SV=2	CAPRIN1	78.3	709	19.93	17.89	NA	0.897642	NA	-0.155788	#VALUE!
C9J6P4	C9J6P4_HUMAN	Zinc finger CCCH-type antiviral protein 1 OS=Homo sapiens OX=9606 GN=ZC3HAV1 PE=1 SV=1	ZC3HAV1	113.995	1024	19.5	17.5	7	0.897436	0.358974	-0.156119	-1.47805
Q14684	RRP1B_HUMAN	Ribosomal RNA processing protein 1 homolog B OS=Homo sapiens OX=9606 GN=RRP1B PE=1 SV=3	RRP1B	84.3571	758	58	52	39	0.896552	0.672414	-0.157541	-0.572579
Q12788	TBL3_HUMAN	Transducin beta-like protein 3 OS=Homo sapiens OX=9606 GN=TBL3 PE=1 SV=2	TBL3	88.9605	808	38.86	34.82	1.99	0.896037	0.0512095	-0.15837	-4.28745
E7EQT4	E7EQT4_HUMAN	Apoptotic chromatin condensation inducer in the nucleus OS=Homo sapiens OX=9606 GN=ACIN1 PE=1 SV=2	ACIN1	147.257	1301	9.61	8.61	0.99	0.895942	0.103018	-0.158523	-3.27904
P55265	DSRAD_HUMAN	Double-stranded RNA-specific adenosine deaminase OS=Homo sapiens OX=9606 GN=ADAR PE=1 SV=4	ADAR	135.963	1226	85	76	26	0.894118	0.305882	-0.161463	-1.70895
P46013	KI67_HUMAN	Proliferation marker protein Ki-67 OS=Homo sapiens OX=9606 GN=MKI67 PE=1 SV=2	MKI67	358.456	3256	56	50	16	0.892857	0.285714	-0.163499	-1.80735
NA		DECOY2_23270	NA	19.7935	221	2.46	2.19	1.46	0.890244	0.593496	-0.167727	-0.75269
A0A1W2PPU9	A0A1W2PPU9_HUMAN	Myosin phosphatase Rho-interacting protein (Fragment) OS=Homo sapiens OX=9606 GN=MPRIP PE=1 SV=1	MPRIP	32.3353	294	13.5	12	3	0.888889	0.222222	-0.169925	-2.16993
Q9Y2D5	AKAP2_HUMAN	A-kinase anchor protein 2 OS=Homo sapiens OX=9606 GN=AKAP2 PE=1 SV=3	AKAP2	94.5848	859	57	50.5	7	0.885965	0.122807	-0.174679	-3.02554
P35579	MYH9_HUMAN	Myosin-9 OS=Homo sapiens OX=9606 GN=MYH9 PE=1 SV=4	MYH9	226.374	1960	221.73	196.39	106.95	0.885717	0.482343	-0.175083	-1.05187
Q8IX01	SUGP2_HUMAN	SURP and G-patch domain-containing protein 2 OS=Homo sapiens OX=9606 GN=SUGP2 PE=1 SV=2	SUGP2	121.45	1082	16.97	15	NA	0.883913	NA	-0.178024	#VALUE!
F8WAJ0	F8WAJ0_HUMAN	RNA helicase OS=Homo sapiens OX=9606 GN=DDX31 PE=1 SV=2	DDX31	83.4461	746	16	14	4	0.875	0.25	-0.192645	-2
Q9GZR7	DDX24_HUMAN	ATP-dependent RNA helicase DDX24 OS=Homo sapiens OX=9606 GN=DDX24 PE=1 SV=1	DDX24	91.4059	859	54.54	47.66	6.94	0.873854	0.127246	-0.194536	-2.97431
O43491	E41L2_HUMAN	Band 4.1-like protein 2 OS=Homo sapiens OX=9606 GN=EPB41L2 PE=1 SV=1	EPB41L2	104.278	1005	7.97	6.95	NA	0.87202	NA	-0.197567	#VALUE!
Q9NWH9	SLTM_HUMAN	SAFB-like transcription modulator OS=Homo sapiens OX=9606 GN=SLTM PE=1 SV=2	SLTM	117.061	1034	37.6	32.73	14.79	0.870479	0.393351	-0.200119	-1.34611
Q86Y46	K2C73_HUMAN	Keratin, type II cytoskeletal 73 OS=Homo sapiens OX=9606 GN=KRT73 PE=1 SV=1	KRT73	58.8687	540	1.23	1.07	0.98	0.869919	0.796748	-0.201048	-0.327805
Q9Y4W2	LAS1L_HUMAN	Ribosomal biogenesis protein LAS1L OS=Homo sapiens OX=9606 GN=LAS1L PE=1 SV=2	LAS1L	82.9948	734	23	20	1	0.869565	0.0434783	-0.201634	-4.52356
H0Y2S9	H0Y2S9_HUMAN	Myosin phosphatase Rho-interacting protein (Fragment) OS=Homo sapiens OX=9606 GN=MPRIP PE=1 SV=3	MPRIP	203.345	1794	39.2	33.66	23.24	0.858673	0.592857	-0.219818	-0.754244
Q9HCS7	SYF1_HUMAN	Pre-mRNA-splicing factor SYF1 OS=Homo sapiens OX=9606 GN=XAB2 PE=1 SV=2	XAB2	99.9284	855	7	6	NA	0.857143	NA	-0.222392	#VALUE!
O00566	MPP10_HUMAN	U3 small nucleolar ribonucleoprotein protein MPP10 OS=Homo sapiens OX=9606 GN=MPHOSPH10 PE=1 SV=2	MPHOSPH10	78.7977	681	7	6	NA	0.857143	NA	-0.222392	#VALUE!
Q9NY61	AATF_HUMAN	Protein AATF OS=Homo sapiens OX=9606 GN=AATF PE=1 SV=1	AATF	63.0763	560	20.98	17.96	1	0.856053	0.0476644	-0.224227	-4.39094
C9JVY5	C9JVY5_HUMAN	A-kinase anchor protein 2 (Fragment) OS=Homo sapiens OX=9606 GN=AKAP2 PE=1 SV=1	AKAP2	85.2129	778	37	31.5	4	0.851351	0.108108	-0.232173	-3.20945
P07199	CENPB_HUMAN	Major centromere autoantigen B OS=Homo sapiens OX=9606 GN=CENPB PE=1 SV=2	CENPB	65.1135	599	13	11	NA	0.846154	NA	-0.241008	#VALUE!
Q6PKG0	LARP1_HUMAN	La-related protein 1 OS=Homo sapiens OX=9606 GN=LARP1 PE=1 SV=2	LARP1	123.416	1096	12.91	10.91	3.96	0.845081	0.306739	-0.242838	-1.70492
Q9BUJ2	HNRL1_HUMAN	Heterogeneous nuclear ribonucleoprotein U-like protein 1 OS=Homo sapiens OX=9606 GN=HNRNPUL1 PE=1 SV=2	HNRNPUL1	86.0506	856	24.8	20.9	3.98	0.842742	0.160484	-0.246837	-2.6395
B1ALY0	B1ALY0_HUMAN	PALM2-AKAP2 readthrough (Fragment) OS=Homo sapiens OX=9606 GN=PALM2-AKAP2 PE=1 SV=1	PALM2-AKAP2	47.5799	433	9.5	8	NA	0.842105	NA	-0.247928	#VALUE!
Q9Y5B6	PAXB1_HUMAN	PAX3- and PAX7-binding protein 1 OS=Homo sapiens OX=9606 GN=PAXBP1 PE=1 SV=2	PAXBP1	104.721	917	25	21	1	0.84	0.04	-0.251539	-4.64386
P53621	COPA_HUMAN	Coatomer subunit alpha OS=Homo sapiens OX=9606 GN=COPA PE=1 SV=2	COPA	138.24	1224	50	42	6	0.84	0.12	-0.251539	-3.05889
P51114	FXR1_HUMAN	Fragile X mental retardation syndrome-related protein 1 OS=Homo sapiens OX=9606 GN=FXR1 PE=1 SV=3	FXR1	69.6599	621	21.33	17.81	3.24	0.834974	0.151899	-0.260196	-2.71882
P98175	RBM10_HUMAN	RNA-binding protein 10 OS=Homo sapiens OX=9606 GN=RBM10 PE=1 SV=3	RBM10	103.451	930	42	35	22.5	0.833333	0.535714	-0.263034	-0.900464
Q5SY16	NOL9_HUMAN	Polynucleotide 5'-hydroxyl-kinase NOL9 OS=Homo sapiens OX=9606 GN=NOL9 PE=1 SV=1	NOL9	79.2542	702	12	10	NA	0.833333	NA	-0.263034	#VALUE!
Q6PD62	CTR9_HUMAN	RNA polymerase-associated protein CTR9 homolog OS=Homo sapiens OX=9606 GN=CTR9 PE=1 SV=1	CTR9	133.402	1173	6	5	1	0.833333	0.166667	-0.263034	-2.58496
P18583	SON_HUMAN	Protein SON OS=Homo sapiens OX=9606 GN=SON PE=1 SV=4	SON	263.646	2426	3	2.5	NA	0.833333	NA	-0.263034	#VALUE!
Q9BZE4	NOG1_HUMAN	Nucleolar GTP-binding protein 1 OS=Homo sapiens OX=9606 GN=GTPBP4 PE=1 SV=3	GTPBP4	73.8998	634	24	20	1	0.833333	0.0416667	-0.263034	-4.58496
Q9UQR1	ZN148_HUMAN	Zinc finger protein 148 OS=Homo sapiens OX=9606 GN=ZNF148 PE=1 SV=2	ZNF148	88.9026	794	5.99	4.99	NA	0.833055	NA	-0.263516	#VALUE!
P35749	MYH11_HUMAN	Myosin-11 OS=Homo sapiens OX=9606 GN=MYH11 PE=1 SV=3	MYH11	227.181	1972	10.78	8.96	2.99	0.831169	0.277365	-0.266787	-1.85014
Q9H2D6	TARA_HUMAN	TRIO and F-actin-binding protein OS=Homo sapiens OX=9606 GN=TRIOBP PE=1 SV=3	TRIOBP	261.199	2365	22.89	18.92	4.96	0.826562	0.216689	-0.274805	-2.20631
Q8IVT2	MISP_HUMAN	Mitotic interactor and substrate of PLK1 OS=Homo sapiens OX=9606 GN=MISP PE=1 SV=1	MISP	75.2929	679	40	33	12	0.825	0.3	-0.277534	-1.73697
Q13045	FLII_HUMAN	Protein flightless-1 homolog OS=Homo sapiens OX=9606 GN=FLII PE=1 SV=2	FLII	144.641	1269	53.97	44.46	15.49	0.823791	0.287011	-0.27965	-1.80082
I3L204	I3L204_HUMAN	Unconventional myosin-Ic (Fragment) OS=Homo sapiens OX=9606 GN=MYO1C PE=1 SV=2	MYO1C	30.6457	267	10.04	8.24	6.92	0.820717	0.689243	-0.285043	-0.536915
Q14137	BOP1_HUMAN	Ribosome biogenesis protein BOP1 OS=Homo sapiens OX=9606 GN=BOP1 PE=1 SV=2	BOP1	83.5592	746	11	9	1	0.818182	0.0909091	-0.289507	-3.45943
Q14151	SAFB2_HUMAN	Scaffold attachment factor B2 OS=Homo sapiens OX=9606 GN=SAFB2 PE=1 SV=1	SAFB2	107.39	953	33	27	3.5	0.818182	0.106061	-0.289507	-3.23704
Q96GQ7	DDX27_HUMAN	Probable ATP-dependent RNA helicase DDX27 OS=Homo sapiens OX=9606 GN=DDX27 PE=1 SV=2	DDX27	86.5325	796	43	35	5	0.813953	0.116279	-0.296982	-3.10434
Q9UNF1	MAGD2_HUMAN	Melanoma-associated antigen D2 OS=Homo sapiens OX=9606 GN=MAGED2 PE=1 SV=2	MAGED2	63.0824	606	15.99	12.99	3	0.812383	0.187617	-0.299769	-2.41414
O14974	MYPT1_HUMAN	Protein phosphatase 1 regulatory subunit 12A OS=Homo sapiens OX=9606 GN=PPP1R12A PE=1 SV=1	PPP1R12A	115.193	1030	110.33	89.08	51.13	0.807396	0.463428	-0.308652	-1.10958
P28370	SMCA1_HUMAN	Probable global transcription activator SNF2L1 OS=Homo sapiens OX=9606 GN=SMARCA1 PE=1 SV=2	SMARCA1	124.23	1054	30	24	4	0.8	0.133333	-0.321928	-2.90689
Q02040	AK17A_HUMAN	A-kinase anchor protein 17A OS=Homo sapiens OX=9606 GN=AKAP17A PE=1 SV=2	AKAP17A	80.6679	695	5	4	NA	0.8	NA	-0.321928	#VALUE!
Q15397	PUM3_HUMAN	Pumilio homolog 3 OS=Homo sapiens OX=9606 GN=PUM3 PE=1 SV=3	PUM3	73.5203	648	14.99	11.99	NA	0.799867	NA	-0.322169	#VALUE!
P78362	SRPK2_HUMAN	SRSF protein kinase 2 OS=Homo sapiens OX=9606 GN=SRPK2 PE=1 SV=3	SRPK2	77.4601	688	5	3.99	2	0.798	0.4	-0.325539	-1.32193
Q8NI77	KI18A_HUMAN	Kinesin-like protein KIF18A OS=Homo sapiens OX=9606 GN=KIF18A PE=1 SV=2	KIF18A	102.198	898	10.1	8	1	0.792079	0.0990099	-0.336283	-3.33628
A0A0B4J2E5	A0A0B4J2E5_HUMAN	Uncharacterized protein OS=Homo sapiens OX=9606 GN=LOC102724159 PE=1 SV=1	LOC102724159	102.368	919	12	9.5	NA	0.791667	NA	-0.337035	#VALUE!
A0A0U1RRH6	A0A0U1RRH6_HUMAN	PHD finger protein 14 OS=Homo sapiens OX=9606 GN=PHF14 PE=1 SV=1	PHF14	106.901	948	9	7	NA	0.777778	NA	-0.36257	#VALUE!
Q9BVJ6	UT14A_HUMAN	U3 small nucleolar RNA-associated protein 14 homolog A OS=Homo sapiens OX=9606 GN=UTP14A PE=1 SV=1	UTP14A	87.9061	771	9	7	5	0.777778	0.555556	-0.36257	-0.847997
J3KS54	J3KS54_HUMAN	Protein flightless-1 homolog OS=Homo sapiens OX=9606 GN=FLII PE=1 SV=1	FLII	78.0199	700	20	15.5	4.5	0.775	0.225	-0.367732	-2.152
P05787	K2C8_HUMAN	Keratin, type II cytoskeletal 8 OS=Homo sapiens OX=9606 GN=KRT8 PE=1 SV=7	KRT8	53.6531	483	13.98	10.82	1.25	0.773963	0.0894134	-0.369664	-3.48336
P43243	MATR3_HUMAN	Matrin-3 OS=Homo sapiens OX=9606 GN=MATR3 PE=1 SV=2	MATR3	99.8874	847	25.69	19.78	NA	0.769949	NA	-0.377164	#VALUE!
C9JA33	C9JA33_HUMAN	Paralemmin-2 OS=Homo sapiens OX=9606 GN=PALM2 PE=1 SV=1	PALM2	41.8812	377	6.5	5	NA	0.769231	NA	-0.378512	#VALUE!
Q14966	ZN638_HUMAN	Zinc finger protein 638 OS=Homo sapiens OX=9606 GN=ZNF638 PE=1 SV=2	ZNF638	220.47	1978	12.99	9.99	NA	0.769053	NA	-0.378845	#VALUE!
E7ET15	E7ET15_HUMAN	U2 snRNP-associated SURP motif-containing protein OS=Homo sapiens OX=9606 GN=U2SURP PE=1 SV=1	U2SURP	118.157	1028	18.76	14.4	1.44	0.767591	0.0767591	-0.381591	-3.70352
Q00839	HNRPU_HUMAN	Heterogeneous nuclear ribonucleoprotein U OS=Homo sapiens OX=9606 GN=HNRNPU PE=1 SV=6	HNRNPU	90.51	825	23.22	17.82	6.91	0.767442	0.297588	-0.381871	-1.74861
A0A1W2PPS1	A0A1W2PPS1_HUMAN	Heterogeneous nuclear ribonucleoprotein U OS=Homo sapiens OX=9606 GN=HNRNPU PE=1 SV=1	HNRNPU	88.245	804	23.22	17.82	8.91	0.767442	0.383721	-0.381871	-1.38187
O00159	MYO1C_HUMAN	Unconventional myosin-Ic OS=Homo sapiens OX=9606 GN=MYO1C PE=1 SV=4	MYO1C	118.902	1063	69.48	53.32	63.99	0.767415	0.920984	-0.381921	-0.118751
O95425	SVIL_HUMAN	Supervillin OS=Homo sapiens OX=9606 GN=SVIL PE=1 SV=2	SVIL	247.575	2214	34	26	6	0.764706	0.176471	-0.387023	-2.5025
Q63ZY3	KANK2_HUMAN	KN motif and ankyrin repeat domain-containing protein 2 OS=Homo sapiens OX=9606 GN=KANK2 PE=1 SV=1	KANK2	91.0999	851	27.51	21	16	0.763359	0.581607	-0.389567	-0.781884
Q9Y4C8	RBM19_HUMAN	Probable RNA-binding protein 19 OS=Homo sapiens OX=9606 GN=RBM19 PE=1 SV=3	RBM19	107.247	960	21	16	NA	0.761905	NA	-0.392317	#VALUE!
Q8N556	AFAP1_HUMAN	Actin filament-associated protein 1 OS=Homo sapiens OX=9606 GN=AFAP1 PE=1 SV=2	AFAP1	80.6568	730	42	32	11	0.761905	0.261905	-0.392317	-1.93289
O00571	DDX3X_HUMAN	ATP-dependent RNA helicase DDX3X OS=Homo sapiens OX=9606 GN=DDX3X PE=1 SV=3	DDX3X	71.4784	662	45.7	34.71	4.96	0.759519	0.108534	-0.396843	-3.20378
Q96PE2	ARHGH_HUMAN	Rho guanine nucleotide exchange factor 17 OS=Homo sapiens OX=9606 GN=ARHGEF17 PE=1 SV=1	ARHGEF17	221.517	2063	3.99	3	NA	0.75188	NA	-0.411426	#VALUE!
Q92841	DDX17_HUMAN	Probable ATP-dependent RNA helicase DDX17 OS=Homo sapiens OX=9606 GN=DDX17 PE=1 SV=2	DDX17	80.186	729	55.49	41.66	4	0.750766	0.0720851	-0.413565	-3.79416
Q96ME7	ZN512_HUMAN	Zinc finger protein 512 OS=Homo sapiens OX=9606 GN=ZNF512 PE=1 SV=2	ZNF512	64.5361	567	4	3	NA	0.75	NA	-0.415037	#VALUE!
REF_HEVBR		sp REF_HEVBR	NA	0	0	4	3	8	0.75	2	-0.415037	1
Q14974	IMB1_HUMAN	Importin subunit beta-1 OS=Homo sapiens OX=9606 GN=KPNB1 PE=1 SV=2	KPNB1	97.09	876	4	3	1	0.75	0.25	-0.415037	-2
Q1ED39	KNOP1_HUMAN	Lysine-rich nucleolar protein 1 OS=Homo sapiens OX=9606 GN=KNOP1 PE=1 SV=1	KNOP1	51.5392	458	4	3	1	0.75	0.25	-0.415037	-2
Q9H3U1	UN45A_HUMAN	Protein unc-45 homolog A OS=Homo sapiens OX=9606 GN=UNC45A PE=1 SV=1	UNC45A	118.301	944	4	3	NA	0.75	NA	-0.415037	#VALUE!
Q8WWQ0	PHIP_HUMAN	PH-interacting protein OS=Homo sapiens OX=9606 GN=PHIP PE=1 SV=2	PHIP	206.542	1821	4	3	NA	0.75	NA	-0.415037	#VALUE!
Q9BRD0	BUD13_HUMAN	BUD13 homolog OS=Homo sapiens OX=9606 GN=BUD13 PE=1 SV=1	BUD13	70.4603	619	8	6	NA	0.75	NA	-0.415037	#VALUE!
Q03164	KMT2A_HUMAN	Histone-lysine N-methyltransferase 2A OS=Homo sapiens OX=9606 GN=KMT2A PE=1 SV=5	KMT2A	431.479	3969	4	3	NA	0.75	NA	-0.415037	#VALUE!
P38159	RBMX_HUMAN	RNA-binding motif protein, X chromosome OS=Homo sapiens OX=9606 GN=RBMX PE=1 SV=3	RBMX	42.2883	391	11.78	8.83	15.69	0.749576	1.33192	-0.415854	0.413506
Q3KQU3	MA7D1_HUMAN	MAP7 domain-containing protein 1 OS=Homo sapiens OX=9606 GN=MAP7D1 PE=1 SV=1	MAP7D1	92.7461	841	14.96	11	7.99	0.735294	0.534091	-0.443607	-0.904843
Q08211	DHX9_HUMAN	ATP-dependent RNA helicase A OS=Homo sapiens OX=9606 GN=DHX9 PE=1 SV=4	DHX9	140.851	1270	248	182	57	0.733871	0.229839	-0.446402	-2.12131
Q12965	MYO1E_HUMAN	Unconventional myosin-Ie OS=Homo sapiens OX=9606 GN=MYO1E PE=1 SV=2	MYO1E	126.964	1108	34.27	24.97	14.99	0.728626	0.437409	-0.45675	-1.19295
P52756	RBM5_HUMAN	RNA-binding protein 5 OS=Homo sapiens OX=9606 GN=RBM5 PE=1 SV=2	RBM5	92.079	815	11	8	0.5	0.727273	0.0454545	-0.459432	-4.45943
Q9NXF1	TEX10_HUMAN	Testis-expressed protein 10 OS=Homo sapiens OX=9606 GN=TEX10 PE=1 SV=2	TEX10	105.59	929	29	21	1	0.724138	0.0344828	-0.465664	-4.85798
Q96KM6	Z512B_HUMAN	Zinc finger protein 512B OS=Homo sapiens OX=9606 GN=ZNF512B PE=1 SV=1	ZNF512B	97.1844	892	36	26	17	0.722222	0.472222	-0.469485	-1.08246
P78524	ST5_HUMAN	Suppression of tumorigenicity 5 protein OS=Homo sapiens OX=9606 GN=ST5 PE=1 SV=3	ST5	126.387	1137	30.74	21.89	NA	0.712101	NA	-0.489845	#VALUE!
O60237	MYPT2_HUMAN	Protein phosphatase 1 regulatory subunit 12B OS=Homo sapiens OX=9606 GN=PPP1R12B PE=1 SV=2	PPP1R12B	110.319	982	24	17	8	0.708333	0.333333	-0.4975	-1.58496
O43823	AKAP8_HUMAN	A-kinase anchor protein 8 OS=Homo sapiens OX=9606 GN=AKAP8 PE=1 SV=1	AKAP8	76.0431	692	17	12	NA	0.705882	NA	-0.5025	#VALUE!
O15446	RPA34_HUMAN	DNA-directed RNA polymerase I subunit RPA34 OS=Homo sapiens OX=9606 GN=CD3EAP PE=1 SV=1	CD3EAP	54.9334	510	10	7	14	0.7	1.4	-0.514573	0.485427
Q9NQS7	INCE_HUMAN	Inner centromere protein OS=Homo sapiens OX=9606 GN=INCENP PE=1 SV=3	INCENP	105.347	918	30	21	13	0.7	0.433333	-0.514573	-1.20645
Q9BZL4	PP12C_HUMAN	Protein phosphatase 1 regulatory subunit 12C OS=Homo sapiens OX=9606 GN=PPP1R12C PE=1 SV=1	PPP1R12C	84.8119	782	22.95	15.97	6.99	0.695861	0.304575	-0.52313	-1.71513
E7EUA0	E7EUA0_HUMAN	Nexilin (Fragment) OS=Homo sapiens OX=9606 GN=NEXN PE=1 SV=1	NEXN	52.688	435	29.5	20.5	30	0.694915	1.01695	-0.525091	0.0242475
P42285	MTREX_HUMAN	Exosome RNA helicase MTR4 OS=Homo sapiens OX=9606 GN=MTREX PE=1 SV=3	MTREX	117.711	1042	12.99	9	NA	0.692841	NA	-0.529405	#VALUE!
Q8N9T8	KRI1_HUMAN	Protein KRI1 homolog OS=Homo sapiens OX=9606 GN=KRI1 PE=1 SV=3	KRI1	82.5295	703	12.98	8.97	NA	0.691063	NA	-0.53311	#VALUE!
Q9H7N4	SFR19_HUMAN	Splicing factor, arginine/serine-rich 19 OS=Homo sapiens OX=9606 GN=SCAF1 PE=1 SV=3	SCAF1	139.168	1312	8	5.5	NA	0.6875	NA	-0.540568	#VALUE!
Q9BY89	K1671_HUMAN	Uncharacterized protein KIAA1671 OS=Homo sapiens OX=9606 GN=KIAA1671 PE=1 SV=2	KIAA1671	196.572	1806	16	11	NA	0.6875	NA	-0.540568	#VALUE!
O95251	KAT7_HUMAN	Histone acetyltransferase KAT7 OS=Homo sapiens OX=9606 GN=KAT7 PE=1 SV=1	KAT7	70.5801	611	17.5	11.99	NA	0.685143	NA	-0.545523	#VALUE!
Q9P2N5	RBM27_HUMAN	RNA-binding protein 27 OS=Homo sapiens OX=9606 GN=RBM27 PE=1 SV=2	RBM27	118.627	1060	9.5	6.5	NA	0.684211	NA	-0.547488	#VALUE!
Q14157	UBP2L_HUMAN	Ubiquitin-associated protein 2-like OS=Homo sapiens OX=9606 GN=UBAP2L PE=1 SV=2	UBAP2L	113.541	1087	21.95	14.99	7	0.682916	0.318907	-0.550221	-1.64879
Q86SQ0	PHLB2_HUMAN	Pleckstrin homology-like domain family B member 2 OS=Homo sapiens OX=9606 GN=PHLDB2 PE=1 SV=2	PHLDB2	142.052	1253	21.67	14.78	NA	0.682049	NA	-0.552053	#VALUE!
Q13206	DDX10_HUMAN	Probable ATP-dependent RNA helicase DDX10 OS=Homo sapiens OX=9606 GN=DDX10 PE=1 SV=2	DDX10	100.807	875	31	21	NA	0.677419	NA	-0.561879	#VALUE!
P68371	TBB4B_HUMAN	Tubulin beta-4B chain OS=Homo sapiens OX=9606 GN=TUBB4B PE=1 SV=1	TUBB4B	49.781	445	1.48	1	NA	0.675676	NA	-0.565597	#VALUE!
Q15637	SF01_HUMAN	Splicing factor 1 OS=Homo sapiens OX=9606 GN=SF1 PE=1 SV=4	SF1	68.2679	639	5.98	3.99	1	0.667224	0.167224	-0.583757	-2.58015
Q13523	PRP4B_HUMAN	Serine/threonine-protein kinase PRP4 homolog OS=Homo sapiens OX=9606 GN=PRPF4B PE=1 SV=3	PRPF4B	116.898	1007	6	4	NA	0.666667	NA	-0.584962	#VALUE!
Q8TED9	AF1L1_HUMAN	Actin filament-associated protein 1-like 1 OS=Homo sapiens OX=9606 GN=AFAP1L1 PE=1 SV=2	AFAP1L1	86.3597	768	24	16	1	0.666667	0.0416667	-0.584962	-4.58496
Q92499	DDX1_HUMAN	ATP-dependent RNA helicase DDX1 OS=Homo sapiens OX=9606 GN=DDX1 PE=1 SV=2	DDX1	73.8504	740	12	8	NA	0.666667	NA	-0.584962	#VALUE!
O00255	MEN1_HUMAN	Menin OS=Homo sapiens OX=9606 GN=MEN1 PE=1 SV=4	MEN1	61.3627	615	3	2	NA	0.666667	NA	-0.584962	#VALUE!
P84090	ERH_HUMAN	Enhancer of rudimentary homolog OS=Homo sapiens OX=9606 GN=ERH PE=1 SV=1	ERH	8.17986	104	3	2	1	0.666667	0.333333	-0.584962	-1.58496
Q49A26	GLYR1_HUMAN	Putative oxidoreductase GLYR1 OS=Homo sapiens OX=9606 GN=GLYR1 PE=1 SV=3	GLYR1	57.2743	553	3	2	NA	0.666667	NA	-0.584962	#VALUE!
Q9HBE1	PATZ1_HUMAN	POZ-, AT hook-, and zinc finger-containing protein 1 OS=Homo sapiens OX=9606 GN=PATZ1 PE=1 SV=1	PATZ1	73.9946	687	3	2	NA	0.666667	NA	-0.584962	#VALUE!
O95782	AP2A1_HUMAN	AP-2 complex subunit alpha-1 OS=Homo sapiens OX=9606 GN=AP2A1 PE=1 SV=3	AP2A1	107.46	977	3	2	NA	0.666667	NA	-0.584962	#VALUE!
A0A0A0MQS2	A0A0A0MQS2_HUMAN	CLK4-associating serine/arginine-rich protein OS=Homo sapiens OX=9606 GN=CLASRP PE=1 SV=1	CLASRP	74.7615	674	3	2	NA	0.666667	NA	-0.584962	#VALUE!
P78344	IF4G2_HUMAN	Eukaryotic translation initiation factor 4 gamma 2 OS=Homo sapiens OX=9606 GN=EIF4G2 PE=1 SV=1	EIF4G2	102.279	907	3	2	1	0.666667	0.333333	-0.584962	-1.58496
Q9UHI6	DDX20_HUMAN	Probable ATP-dependent RNA helicase DDX20 OS=Homo sapiens OX=9606 GN=DDX20 PE=1 SV=2	DDX20	92.1645	824	3	2	NA	0.666667	NA	-0.584962	#VALUE!
P06748	NPM_HUMAN	Nucleophosmin OS=Homo sapiens OX=9606 GN=NPM1 PE=1 SV=2	NPM1	32.5368	294	3	2	1	0.666667	0.333333	-0.584962	-1.58496
Q99590	SCAFB_HUMAN	Protein SCAF11 OS=Homo sapiens OX=9606 GN=SCAF11 PE=1 SV=2	SCAF11	142.497	1463	3	2	NA	0.666667	NA	-0.584962	#VALUE!
P49756	RBM25_HUMAN	RNA-binding protein 25 OS=Homo sapiens OX=9606 GN=RBM25 PE=1 SV=3	RBM25	100.106	843	6	4	NA	0.666667	NA	-0.584962	#VALUE!
P57678	GEMI4_HUMAN	Gem-associated protein 4 OS=Homo sapiens OX=9606 GN=GEMIN4 PE=1 SV=2	GEMIN4	118.727	1058	6	4	1	0.666667	0.166667	-0.584962	-2.58496
Q5JTH9	RRP12_HUMAN	RRP12-like protein OS=Homo sapiens OX=9606 GN=RRP12 PE=1 SV=2	RRP12	143.593	1297	26.99	17.99	1	0.666543	0.0370508	-0.58523	-4.75435
Q9NVU7	SDA1_HUMAN	Protein SDA1 homolog OS=Homo sapiens OX=9606 GN=SDAD1 PE=1 SV=3	SDAD1	75.375	687	17.99	11.99	NA	0.666481	NA	-0.585364	#VALUE!
P55884	EIF3B_HUMAN	Eukaryotic translation initiation factor 3 subunit B OS=Homo sapiens OX=9606 GN=EIF3B PE=1 SV=3	EIF3B	92.4058	814	11.99	7.99	4	0.666389	0.333611	-0.585564	-1.58376
Q6NZY4	ZCHC8_HUMAN	Zinc finger CCHC domain-containing protein 8 OS=Homo sapiens OX=9606 GN=ZCCHC8 PE=1 SV=2	ZCCHC8	78.5105	707	9	5.99	1	0.665556	0.111111	-0.587369	-3.16993
Q8NCD3	HJURP_HUMAN	Holliday junction recognition protein OS=Homo sapiens OX=9606 GN=HJURP PE=1 SV=2	HJURP	83.469	748	2.99	1.99	NA	0.665552	NA	-0.587377	#VALUE!
Q86W92	LIPB1_HUMAN	Liprin-beta-1 OS=Homo sapiens OX=9606 GN=PPFIBP1 PE=1 SV=2	PPFIBP1	113.934	1011	11.96	7.96	1	0.665552	0.083612	-0.587377	-3.58015
E9PKP7	E9PKP7_HUMAN	Nucleolar transcription factor 1 OS=Homo sapiens OX=9606 GN=UBTF PE=1 SV=1	UBTF	87.3622	745	17.9	11.9	2.97	0.664804	0.165922	-0.588998	-2.59142
Q2TB10	ZN800_HUMAN	Zinc finger protein 800 OS=Homo sapiens OX=9606 GN=ZNF800 PE=1 SV=1	ZNF800	75.1708	664	5.98	3.97	NA	0.66388	NA	-0.591006	#VALUE!
Q8TDD1	DDX54_HUMAN	ATP-dependent RNA helicase DDX54 OS=Homo sapiens OX=9606 GN=DDX54 PE=1 SV=2	DDX54	98.5162	881	43	28	3	0.651163	0.0697674	-0.61891	-3.8413
Q9BRR8	GPTC1_HUMAN	G patch domain-containing protein 1 OS=Homo sapiens OX=9606 GN=GPATCH1 PE=1 SV=1	GPATCH1	103.264	931	11	7	NA	0.636364	NA	-0.652077	#VALUE!
O96028	NSD2_HUMAN	Histone-lysine N-methyltransferase NSD2 OS=Homo sapiens OX=9606 GN=NSD2 PE=1 SV=1	NSD2	152.142	1365	10.99	6.98	NA	0.635123	NA	-0.654892	#VALUE!
Q15424	SAFB1_HUMAN	Scaffold attachment factor B1 OS=Homo sapiens OX=9606 GN=SAFB PE=1 SV=4	SAFB	102.562	915	36.5	23	1.5	0.630137	0.0410959	-0.666263	-4.60486
H0Y5F5	H0Y5F5_HUMAN	Polyadenylate-binding protein (Fragment) OS=Homo sapiens OX=9606 GN=PABPC4 PE=1 SV=1	PABPC4	60.1909	550	7.14	4.48	1.82	0.627451	0.254902	-0.672425	-1.97199
Q8WWM7	ATX2L_HUMAN	Ataxin-2-like protein OS=Homo sapiens OX=9606 GN=ATXN2L PE=1 SV=2	ATXN2L	113.286	1075	7.96	4.98	2.99	0.625628	0.375628	-0.676623	-1.41262
Q76FK4	NOL8_HUMAN	Nucleolar protein 8 OS=Homo sapiens OX=9606 GN=NOL8 PE=1 SV=1	NOL8	131.517	1167	7.92	4.95	0.99	0.625	0.125	-0.678072	-3
Q96MX3	ZNF48_HUMAN	Zinc finger protein 48 OS=Homo sapiens OX=9606 GN=ZNF48 PE=1 SV=2	ZNF48	67.759	618	8	5	1	0.625	0.125	-0.678072	-3
Q9H5Z1	DHX35_HUMAN	Probable ATP-dependent RNA helicase DHX35 OS=Homo sapiens OX=9606 GN=DHX35 PE=1 SV=2	DHX35	75.9806	703	8	5	NA	0.625	NA	-0.678072	#VALUE!
Q69YQ0	CYTSA_HUMAN	Cytospin-A OS=Homo sapiens OX=9606 GN=SPECC1L PE=1 SV=2	SPECC1L	124.507	1117	146.05	89.41	55.72	0.612188	0.381513	-0.707954	-1.3902
O43795	MYO1B_HUMAN	Unconventional myosin-Ib OS=Homo sapiens OX=9606 GN=MYO1B PE=1 SV=3	MYO1B	128.382	1136	29.88	18.29	17.86	0.612115	0.597724	-0.708125	-0.742448
Q96KR1	ZFR_HUMAN	Zinc finger RNA-binding protein OS=Homo sapiens OX=9606 GN=ZFR PE=1 SV=2	ZFR	116.921	1074	35.99	22	5	0.611281	0.138927	-0.710093	-2.8476
P05783	K1C18_HUMAN	Keratin, type I cytoskeletal 18 OS=Homo sapiens OX=9606 GN=KRT18 PE=1 SV=2	KRT18	48.0105	430	8.42	5.14	1.68	0.610451	0.199525	-0.712052	-2.32536
Q9UDY2	ZO2_HUMAN	Tight junction protein ZO-2 OS=Homo sapiens OX=9606 GN=TJP2 PE=1 SV=2	TJP2	140.623	1190	23	14	NA	0.608696	NA	-0.716207	#VALUE!
P62277	RS13_HUMAN	40S ribosomal protein S13 OS=Homo sapiens OX=9606 GN=RPS13 PE=1 SV=2	RPS13	17.1937	151	2.48	1.49	NA	0.600806	NA	-0.735028	#VALUE!
O15213	WDR46_HUMAN	WD repeat-containing protein 46 OS=Homo sapiens OX=9606 GN=WDR46 PE=1 SV=3	WDR46	68.0108	610	12.6	7.56	1.52	0.6	0.120635	-0.736966	-3.05128
Q9H501	ESF1_HUMAN	ESF1 homolog OS=Homo sapiens OX=9606 GN=ESF1 PE=1 SV=1	ESF1	98.717	851	5	3	NA	0.6	NA	-0.736966	#VALUE!
Q09666	AHNK_HUMAN	Neuroblast differentiation-associated protein AHNAK OS=Homo sapiens OX=9606 GN=AHNAK PE=1 SV=2	AHNAK	628.681	5890	5	3	NA	0.6	NA	-0.736966	#VALUE!
P42166	LAP2A_HUMAN	Lamina-associated polypeptide 2, isoform alpha OS=Homo sapiens OX=9606 GN=TMPO PE=1 SV=2	TMPO	75.4276	694	14.99	8.97	2.98	0.598399	0.198799	-0.74082	-2.33062
Q9BQG0	MBB1A_HUMAN	Myb-binding protein 1A OS=Homo sapiens OX=9606 GN=MYBBP1A PE=1 SV=2	MYBBP1A	148.744	1328	105.83	62.91	11.98	0.594444	0.1132	-0.750387	-3.14305
Q8NI36	WDR36_HUMAN	WD repeat-containing protein 36 OS=Homo sapiens OX=9606 GN=WDR36 PE=1 SV=1	WDR36	99.2851	951	34	20	4	0.588235	0.117647	-0.765535	-3.08746
Q2NL82	TSR1_HUMAN	Pre-rRNA-processing protein TSR1 homolog OS=Homo sapiens OX=9606 GN=TSR1 PE=1 SV=1	TSR1	91.7338	804	17	10	NA	0.588235	NA	-0.765535	#VALUE!
O95235	KI20A_HUMAN	Kinesin-like protein KIF20A OS=Homo sapiens OX=9606 GN=KIF20A PE=1 SV=1	KIF20A	100.197	890	17	10	3	0.588235	0.176471	-0.765535	-2.5025
Q9BSC4	NOL10_HUMAN	Nucleolar protein 10 OS=Homo sapiens OX=9606 GN=NOL10 PE=1 SV=1	NOL10	80.2334	688	41	24	3	0.585366	0.0731707	-0.77259	-3.77259
Q9UHB9	SRP68_HUMAN	Signal recognition particle subunit SRP68 OS=Homo sapiens OX=9606 GN=SRP68 PE=1 SV=2	SRP68	70.6675	627	33	19	2	0.575758	0.0606061	-0.796467	-4.04439
Q8NDT2	RB15B_HUMAN	Putative RNA-binding protein 15B OS=Homo sapiens OX=9606 GN=RBM15B PE=1 SV=3	RBM15B	97.1285	890	20	11.5	1	0.575	0.05	-0.798366	-4.32193
Q14980	NUMA1_HUMAN	Nuclear mitotic apparatus protein 1 OS=Homo sapiens OX=9606 GN=NUMA1 PE=1 SV=2	NUMA1	238.097	2115	7.01	4.01	0.5	0.57204	0.0713267	-0.805812	-3.80941
O15164	TIF1A_HUMAN	Transcription intermediary factor 1-alpha OS=Homo sapiens OX=9606 GN=TRIM24 PE=1 SV=3	TRIM24	116.739	1050	7	4	NA	0.571429	NA	-0.807355	#VALUE!
Q32MZ4	LRRF1_HUMAN	Leucine-rich repeat flightless-interacting protein 1 OS=Homo sapiens OX=9606 GN=LRRFIP1 PE=1 SV=2	LRRFIP1	89.1807	808	14	8	3	0.571429	0.214286	-0.807355	-2.22239
Q53F19	NCBP3_HUMAN	Nuclear cap-binding protein subunit 3 OS=Homo sapiens OX=9606 GN=NCBP3 PE=1 SV=2	NCBP3	70.5313	620	7	4	1	0.571429	0.142857	-0.807355	-2.80735
P43246	MSH2_HUMAN	DNA mismatch repair protein Msh2 OS=Homo sapiens OX=9606 GN=MSH2 PE=1 SV=1	MSH2	104.659	934	7	4	NA	0.571429	NA	-0.807355	#VALUE!
Q0ZGT2	NEXN_HUMAN	Nexilin OS=Homo sapiens OX=9606 GN=NEXN PE=1 SV=1	NEXN	80.5907	675	62.41	35.46	46.99	0.568178	0.752924	-0.815585	-0.409423
Q14247	SRC8_HUMAN	Src substrate cortactin OS=Homo sapiens OX=9606 GN=CTTN PE=1 SV=2	CTTN	61.5305	550	22.93	12.97	12.97	0.565635	0.565635	-0.822058	-0.822058
O15231	ZN185_HUMAN	Zinc finger protein 185 OS=Homo sapiens OX=9606 GN=ZNF185 PE=1 SV=3	ZNF185	73.4622	689	7.16	4.04	NA	0.564246	NA	-0.825604	#VALUE!
P13645	K1C10_HUMAN	Keratin, type I cytoskeletal 10 OS=Homo sapiens OX=9606 GN=KRT10 PE=1 SV=6	KRT10	58.7737	584	50.45	28.35	83.13	0.561943	1.64777	-0.831506	0.720515
Q12872	SFSWA_HUMAN	Splicing factor, suppressor of white-apricot homolog OS=Homo sapiens OX=9606 GN=SFSWAP PE=1 SV=3	SFSWAP	104.74	951	9	5	NA	0.555556	NA	-0.847997	#VALUE!
H0YFY6	H0YFY6_HUMAN	Nuclear mitotic apparatus protein 1 (Fragment) OS=Homo sapiens OX=9606 GN=NUMA1 PE=1 SV=1	NUMA1	107.33	964	4.45	2.47	NA	0.555056	NA	-0.849294	#VALUE!
Q15149	PLEC_HUMAN	Plectin OS=Homo sapiens OX=9606 GN=PLEC PE=1 SV=3	PLEC	531.448	4684	41	22.5	NA	0.54878	NA	-0.865699	#VALUE!
P35580	MYH10_HUMAN	Myosin-10 OS=Homo sapiens OX=9606 GN=MYH10 PE=1 SV=3	MYH10	228.84	1976	59.28	32.46	7.99	0.547571	0.134784	-0.868882	-2.89128
Q03701	CEBPZ_HUMAN	CCAAT/enhancer-binding protein zeta OS=Homo sapiens OX=9606 GN=CEBPZ PE=1 SV=3	CEBPZ	120.88	1054	35	19	2	0.542857	0.0571429	-0.881356	-4.12928
A0A087WY61	A0A087WY61_HUMAN	Nuclear mitotic apparatus protein 1 OS=Homo sapiens OX=9606 GN=NUMA1 PE=1 SV=1	NUMA1	236.001	2099	6.5	3.5	0.5	0.538462	0.0769231	-0.893085	-3.70044
Q01082	SPTB2_HUMAN	Spectrin beta chain, non-erythrocytic 1 OS=Homo sapiens OX=9606 GN=SPTBN1 PE=1 SV=2	SPTBN1	274.421	2364	32.42	17.45	NA	0.538248	NA	-0.893657	#VALUE!
P08238	HS90B_HUMAN	Heat shock protein HSP 90-beta OS=Homo sapiens OX=9606 GN=HSP90AB1 PE=1 SV=4	HSP90AB1	83.1941	724	7.5	4	1	0.533333	0.133333	-0.906891	-2.90689
Q9Y3T9	NOC2L_HUMAN	Nucleolar complex protein 2 homolog OS=Homo sapiens OX=9606 GN=NOC2L PE=1 SV=4	NOC2L	84.8481	749	32	17	3	0.53125	0.09375	-0.912537	-3.41504
TRYP_PIG		sp TRYP_PIG	NA	0	0	17	9	22	0.529412	1.29412	-0.917538	0.371969
O00541	PESC_HUMAN	Pescadillo homolog OS=Homo sapiens OX=9606 GN=PES1 PE=1 SV=1	PES1	66.018	588	16.97	8.98	NA	0.529169	NA	-0.918199	#VALUE!
Q9P275	UBP36_HUMAN	Ubiquitin carboxyl-terminal hydrolase 36 OS=Homo sapiens OX=9606 GN=USP36 PE=1 SV=4	USP36	122.814	1123	35.82	18.89	11	0.527359	0.307091	-0.923143	-1.70326
O43707	ACTN4_HUMAN	Alpha-actinin-4 OS=Homo sapiens OX=9606 GN=ACTN4 PE=1 SV=2	ACTN4	104.77	911	71.55	37.7	24.29	0.526904	0.339483	-0.924387	-1.55859
Q99575	POP1_HUMAN	Ribonucleases P/MRP protein subunit POP1 OS=Homo sapiens OX=9606 GN=POP1 PE=1 SV=2	POP1	114.618	1024	38	20	1	0.526316	0.0263158	-0.925999	-5.24793
K1C15_SHEEP		sp K1C15_SHEEP	NA	0	0	5.63	2.93	8.59	0.520426	1.52575	-0.942234	0.609523
Q9UPQ0	LIMC1_HUMAN	LIM and calponin homology domains-containing protein 1 OS=Homo sapiens OX=9606 GN=LIMCH1 PE=1 SV=4	LIMCH1	121.774	1083	46.88	24.11	15.91	0.514292	0.339377	-0.959341	-1.55904
K22E_HUMAN		sp K22E_HUMAN	NA	0	0	22.77	11.52	28.03	0.505929	1.23101	-0.982994	0.299837
P39023	RL3_HUMAN	60S ribosomal protein L3 OS=Homo sapiens OX=9606 GN=RPL3 PE=1 SV=2	RPL3	40.2236	403	1.99	1	NA	0.502513	NA	-0.992768	#VALUE!
Q96PV6	LENG8_HUMAN	Leukocyte receptor cluster member 8 OS=Homo sapiens OX=9606 GN=LENG8 PE=1 SV=3	LENG8	88.084	800	5.95	2.98	NA	0.50084	NA	-0.997577	#VALUE!
O60832	DKC1_HUMAN	H/ACA ribonucleoprotein complex subunit 4 OS=Homo sapiens OX=9606 GN=DKC1 PE=1 SV=3	DKC1	57.6198	514	5.97	2.99	NA	0.500838	NA	-0.997585	#VALUE!
Q9NZB2	F120A_HUMAN	Constitutive coactivator of PPAR-gamma-like protein 1 OS=Homo sapiens OX=9606 GN=FAM120A PE=1 SV=2	FAM120A	121.793	1118	31.96	16	2	0.500626	0.0625782	-0.998196	-3.9982
Q03111	ENL_HUMAN	Protein ENL OS=Homo sapiens OX=9606 GN=MLLT1 PE=1 SV=2	MLLT1	61.9999	559	2	1	NA	0.5	NA	-1	#VALUE!
Q155Q3	DIXC1_HUMAN	Dixin OS=Homo sapiens OX=9606 GN=DIXDC1 PE=1 SV=2	DIXDC1	77.4122	683	2	1	NA	0.5	NA	-1	#VALUE!
Q5C9Z4	NOM1_HUMAN	Nucleolar MIF4G domain-containing protein 1 OS=Homo sapiens OX=9606 GN=NOM1 PE=1 SV=1	NOM1	96.1796	860	10	5	NA	0.5	NA	-1	#VALUE!
Q9BRK4	LZTS2_HUMAN	Leucine zipper putative tumor suppressor 2 OS=Homo sapiens OX=9606 GN=LZTS2 PE=1 SV=2	LZTS2	72.6969	669	2	1	NA	0.5	NA	-1	#VALUE!
O15397	IPO8_HUMAN	Importin-8 OS=Homo sapiens OX=9606 GN=IPO8 PE=1 SV=2	IPO8	119.843	1037	4	2	NA	0.5	NA	-1	#VALUE!
O43166	SI1L1_HUMAN	Signal-induced proliferation-associated 1-like protein 1 OS=Homo sapiens OX=9606 GN=SIPA1L1 PE=1 SV=4	SIPA1L1	199.886	1804	1	0.5	NA	0.5	NA	-1	#VALUE!
F5GYF8	F5GYF8_HUMAN	Signal-induced proliferation-associated 1-like protein 1 OS=Homo sapiens OX=9606 GN=SIPA1L1 PE=1 SV=1	SIPA1L1	139.376	1257	1	0.5	NA	0.5	NA	-1	#VALUE!
O60716	CTND1_HUMAN	Catenin delta-1 OS=Homo sapiens OX=9606 GN=CTNND1 PE=1 SV=1	CTNND1	104.766	968	8	4	1	0.5	0.125	-1	-3
Q9ULX6	AKP8L_HUMAN	A-kinase anchor protein 8-like OS=Homo sapiens OX=9606 GN=AKAP8L PE=1 SV=3	AKAP8L	71.5857	646	4	2	1	0.5	0.25	-1	-2
Q8WUQ7	CATIN_HUMAN	Cactin OS=Homo sapiens OX=9606 GN=CACTIN PE=1 SV=3	CACTIN	88.6295	758	2	1	NA	0.5	NA	-1	#VALUE!
O15297	PPM1D_HUMAN	Protein phosphatase 1D OS=Homo sapiens OX=9606 GN=PPM1D PE=1 SV=1	PPM1D	66.6148	605	2	1	NA	0.5	NA	-1	#VALUE!
O95391	SLU7_HUMAN	Pre-mRNA-splicing factor SLU7 OS=Homo sapiens OX=9606 GN=SLU7 PE=1 SV=2	SLU7	68.3258	586	2	1	1	0.5	0.5	-1	-1
Q9UBF2	COPG2_HUMAN	Coatomer subunit gamma-2 OS=Homo sapiens OX=9606 GN=COPG2 PE=1 SV=1	COPG2	97.5416	871	2	1	NA	0.5	NA	-1	#VALUE!
P46781	RS9_HUMAN	40S ribosomal protein S9 OS=Homo sapiens OX=9606 GN=RPS9 PE=1 SV=3	RPS9	22.5595	194	2	1	NA	0.5	NA	-1	#VALUE!
O75147	OBSL1_HUMAN	Obscurin-like protein 1 OS=Homo sapiens OX=9606 GN=OBSL1 PE=1 SV=4	OBSL1	196.959	1896	2	1	NA	0.5	NA	-1	#VALUE!
Q6IQ21	ZN770_HUMAN	Zinc finger protein 770 OS=Homo sapiens OX=9606 GN=ZNF770 PE=1 SV=1	ZNF770	79.9374	691	2	1	NA	0.5	NA	-1	#VALUE!
Q13409	DC1I2_HUMAN	Cytoplasmic dynein 1 intermediate chain 2 OS=Homo sapiens OX=9606 GN=DYNC1I2 PE=1 SV=3	DYNC1I2	12.3024	638	2	1	1	0.5	0.5	-1	-1
Q7Z2T5	TRM1L_HUMAN	TRMT1-like protein OS=Homo sapiens OX=9606 GN=TRMT1L PE=1 SV=2	TRMT1L	81.6772	733	4	2	1	0.5	0.25	-1	-2
Q14865	ARI5B_HUMAN	AT-rich interactive domain-containing protein 5B OS=Homo sapiens OX=9606 GN=ARID5B PE=1 SV=3	ARID5B	132.274	1188	2	1	NA	0.5	NA	-1	#VALUE!
Q9P0V3	SH3B4_HUMAN	SH3 domain-binding protein 4 OS=Homo sapiens OX=9606 GN=SH3BP4 PE=1 SV=1	SH3BP4	107.41	963	2	1	NA	0.5	NA	-1	#VALUE!
F8VV04	F8VV04_HUMAN	Squamous cell carcinoma antigen recognized by T-cells 3 (Fragment) OS=Homo sapiens OX=9606 GN=SART3 PE=1 SV=1	SART3	88.9672	771	0.02	0.01	0.01	0.5	0.5	-1	-1
V9GYF0	V9GYF0_HUMAN	Rho guanine nucleotide exchange factor 2 (Fragment) OS=Homo sapiens OX=9606 GN=ARHGEF2 PE=1 SV=1	ARHGEF2	29.4438	263	0.02	0.01	NA	0.5	NA	-1	#VALUE!
P22670	RFX1_HUMAN	MHC class II regulatory factor RFX1 OS=Homo sapiens OX=9606 GN=RFX1 PE=1 SV=2	RFX1	104.675	979	2	1	NA	0.5	NA	-1	#VALUE!
Q9UEG4	ZN629_HUMAN	Zinc finger protein 629 OS=Homo sapiens OX=9606 GN=ZNF629 PE=1 SV=2	ZNF629	96.5411	869	2	1	NA	0.5	NA	-1	#VALUE!
Q7L2J0	MEPCE_HUMAN	7SK snRNA methylphosphate capping enzyme OS=Homo sapiens OX=9606 GN=MEPCE PE=1 SV=1	MEPCE	74.2916	689	2	1	NA	0.5	NA	-1	#VALUE!
P11021	BIP_HUMAN	Endoplasmic reticulum chaperone BiP OS=Homo sapiens OX=9606 GN=HSPA5 PE=1 SV=2	HSPA5	72.2704	654	6	3	2	0.5	0.333333	-1	-1.58496
P11388	TOP2A_HUMAN	DNA topoisomerase 2-alpha OS=Homo sapiens OX=9606 GN=TOP2A PE=1 SV=3	TOP2A	174.258	1531	2	1	NA	0.5	NA	-1	#VALUE!
H0Y5C6	H0Y5C6_HUMAN	Filamin-A (Fragment) OS=Homo sapiens OX=9606 GN=FLNA PE=1 SV=1	FLNA	29.8228	281	1.32	0.66	0.66	0.5	0.5	-1	-1
Q8WTT2	NOC3L_HUMAN	Nucleolar complex protein 3 homolog OS=Homo sapiens OX=9606 GN=NOC3L PE=1 SV=1	NOC3L	92.4716	800	16	8	2	0.5	0.125	-1	-3
Q96T58	MINT_HUMAN	Msx2-interacting protein OS=Homo sapiens OX=9606 GN=SPEN PE=1 SV=1	SPEN	401.986	3664	2	1	NA	0.5	NA	-1	#VALUE!
Q9H9J4	UBP42_HUMAN	Ubiquitin carboxyl-terminal hydrolase 42 OS=Homo sapiens OX=9606 GN=USP42 PE=1 SV=3	USP42	145.284	1324	2	1	NA	0.5	NA	-1	#VALUE!
E9PS50	E9PS50_HUMAN	40S ribosomal protein S13 (Fragment) OS=Homo sapiens OX=9606 GN=RPS13 PE=1 SV=1	RPS13	16.7042	116	0.02	0.01	NA	0.5	NA	-1	#VALUE!
O75128	COBL_HUMAN	Protein cordon-bleu OS=Homo sapiens OX=9606 GN=COBL PE=1 SV=2	COBL	135.515	1261	9.9	4.94	0.99	0.49899	0.1	-1.00292	-3.32193
Q9H2G4	TSYL2_HUMAN	Testis-specific Y-encoded-like protein 2 OS=Homo sapiens OX=9606 GN=TSPYL2 PE=1 SV=1	TSPYL2	79.3688	693	1.99	0.99	NA	0.497487	NA	-1.00727	#VALUE!
Q9Y446	PKP3_HUMAN	Plakophilin-3 OS=Homo sapiens OX=9606 GN=PKP3 PE=1 SV=1	PKP3	16.7325	797	1.99	0.99	NA	0.497487	NA	-1.00727	#VALUE!
Q14669	TRIPC_HUMAN	E3 ubiquitin-protein ligase TRIP12 OS=Homo sapiens OX=9606 GN=TRIP12 PE=1 SV=1	TRIP12	220.278	1992	2	0.99	NA	0.495	NA	-1.0145	#VALUE!
G5EA03	G5EA03_HUMAN	LIM and calponin homology domains-containing protein 1 OS=Homo sapiens OX=9606 GN=LIMCH1 PE=1 SV=1	LIMCH1	164.319	1467	21.42	10.54	7.82	0.492063	0.365079	-1.02308	-1.45372
P35908	K22E_HUMAN	Keratin, type II cytoskeletal 2 epidermal OS=Homo sapiens OX=9606 GN=KRT2 PE=1 SV=2	KRT2	65.3752	639	23.77	11.52	28.03	0.484645	1.17922	-1.045	0.23783
Q1KMD3	HNRL2_HUMAN	Heterogeneous nuclear ribonucleoprotein U-like protein 2 OS=Homo sapiens OX=9606 GN=HNRNPUL2 PE=1 SV=1	HNRNPUL2	85.0342	747	29	14	NA	0.482759	NA	-1.05063	#VALUE!
Q14562	DHX8_HUMAN	ATP-dependent RNA helicase DHX8 OS=Homo sapiens OX=9606 GN=DHX8 PE=1 SV=1	DHX8	139.209	1220	28	13.49	NA	0.481786	NA	-1.05354	#VALUE!
P12814	ACTN1_HUMAN	Alpha-actinin-1 OS=Homo sapiens OX=9606 GN=ACTN1 PE=1 SV=2	ACTN1	102.975	892	43.07	20.74	15.35	0.481542	0.356397	-1.05427	-1.48844
P68363	TBA1B_HUMAN	Tubulin alpha-1B chain OS=Homo sapiens OX=9606 GN=TUBA1B PE=1 SV=1	TUBA1B	50.1016	451	6.13	2.94	0.98	0.479608	0.159869	-1.06007	-2.64503
O43390	HNRPR_HUMAN	Heterogeneous nuclear ribonucleoprotein R OS=Homo sapiens OX=9606 GN=HNRNPR PE=1 SV=1	HNRNPR	70.8812	633	11.49	5.5	1	0.478677	0.0870322	-1.06288	-3.52231
P19338	NUCL_HUMAN	Nucleolin OS=Homo sapiens OX=9606 GN=NCL PE=1 SV=3	NCL	76.5503	710	33.99	15.99	30.94	0.470432	0.910268	-1.08794	-0.135637
Q01813	PFKAP_HUMAN	ATP-dependent 6-phosphofructokinase, platelet type OS=Homo sapiens OX=9606 GN=PFKP PE=1 SV=2	PFKP	85.5235	784	19.96	8.98	NA	0.4499	NA	-1.15232	#VALUE!
Q7L2E3	DHX30_HUMAN	Putative ATP-dependent RNA helicase DHX30 OS=Homo sapiens OX=9606 GN=DHX30 PE=1 SV=1	DHX30	133.836	1194	38	17	NA	0.447368	NA	-1.16046	#VALUE!
Q96MU7	YTDC1_HUMAN	YTH domain-containing protein 1 OS=Homo sapiens OX=9606 GN=YTHDC1 PE=1 SV=3	YTHDC1	84.6313	727	8.95	4	NA	0.446927	NA	-1.16189	#VALUE!
Q13813	SPTN1_HUMAN	Spectrin alpha chain, non-erythrocytic 1 OS=Homo sapiens OX=9606 GN=SPTAN1 PE=1 SV=3	SPTAN1	284.346	2472	37	16.5	1	0.445946	0.027027	-1.16506	-5.20945
Q9P2I0	CPSF2_HUMAN	Cleavage and polyadenylation specificity factor subunit 2 OS=Homo sapiens OX=9606 GN=CPSF2 PE=1 SV=2	CPSF2	88.4127	782	9	4	NA	0.444444	NA	-1.16993	#VALUE!
Q9UNX4	WDR3_HUMAN	WD repeat-containing protein 3 OS=Homo sapiens OX=9606 GN=WDR3 PE=1 SV=1	WDR3	106.014	943	34	15	1	0.441176	0.0294118	-1.18057	-5.08746
Q9BXP5	SRRT_HUMAN	Serrate RNA effector molecule homolog OS=Homo sapiens OX=9606 GN=SRRT PE=1 SV=1	SRRT	100.586	876	6.98	3	NA	0.429799	NA	-1.21826	#VALUE!
O76021	RL1D1_HUMAN	Ribosomal L1 domain-containing protein 1 OS=Homo sapiens OX=9606 GN=RSL1D1 PE=1 SV=3	RSL1D1	54.9209	490	6.97	2.99	0.99	0.428981	0.142037	-1.22101	-2.81566
Q15058	KIF14_HUMAN	Kinesin-like protein KIF14 OS=Homo sapiens OX=9606 GN=KIF14 PE=1 SV=1	KIF14	186.357	1648	7	3	NA	0.428571	NA	-1.22239	#VALUE!
O60285	NUAK1_HUMAN	NUAK family SNF1-like kinase 1 OS=Homo sapiens OX=9606 GN=NUAK1 PE=1 SV=1	NUAK1	74.2408	661	7	3	NA	0.428571	NA	-1.22239	#VALUE!
Q86XK2	FBX11_HUMAN	F-box only protein 11 OS=Homo sapiens OX=9606 GN=FBXO11 PE=1 SV=3	FBXO11	103.502	927	7	3	NA	0.428571	NA	-1.22239	#VALUE!
Q9H1I8	ASCC2_HUMAN	Activating signal cointegrator 1 complex subunit 2 OS=Homo sapiens OX=9606 GN=ASCC2 PE=1 SV=3	ASCC2	86.2883	757	7	3	NA	0.428571	NA	-1.22239	#VALUE!
P02533	K1C14_HUMAN	Keratin, type I cytoskeletal 14 OS=Homo sapiens OX=9606 GN=KRT14 PE=1 SV=4	KRT14	51.5114	472	13.86	5.92	13	0.427128	0.937951	-1.22726	-0.0924156
A0A0D9SF54	A0A0D9SF54_HUMAN	Spectrin alpha chain, non-erythrocytic 1 OS=Homo sapiens OX=9606 GN=SPTAN1 PE=1 SV=1	SPTAN1	282.644	2457	34	14.5	1	0.426471	0.0294118	-1.22948	-5.08746
Q6P4F7	RHGBA_HUMAN	Rho GTPase-activating protein 11A OS=Homo sapiens OX=9606 GN=ARHGAP11A PE=1 SV=2	ARHGAP11A	113.777	1023	23.93	9.98	13.96	0.41705	0.583368	-1.26171	-0.777521
A0A5E8	A0A5E8_HUMAN	GAS2-like protein 1 OS=Homo sapiens OX=9606 GN=GAS2L1 PE=1 SV=1	GAS2L1	72.6258	681	11.99	4.99	1.99	0.41618	0.165972	-1.26472	-2.59099
E9PMV1	E9PMV1_HUMAN	Plectin (Fragment) OS=Homo sapiens OX=9606 GN=PLEC PE=1 SV=1	PLEC	80.7126	703	8.5	3.5	NA	0.411765	NA	-1.28011	#VALUE!
Q5HY54	Q5HY54_HUMAN	Filamin-A OS=Homo sapiens OX=9606 GN=FLNA PE=1 SV=1	FLNA	276.36	2607	9.19	3.68	3.68	0.400435	0.400435	-1.32036	-1.32036
Q14692	BMS1_HUMAN	Ribosome biogenesis protein BMS1 homolog OS=Homo sapiens OX=9606 GN=BMS1 PE=1 SV=1	BMS1	145.698	1282	5	2	NA	0.4	NA	-1.32193	#VALUE!
Q99848	EBP2_HUMAN	Probable rRNA-processing protein EBP2 OS=Homo sapiens OX=9606 GN=EBNA1BP2 PE=1 SV=2	EBNA1BP2	40.6411	306	5	2	1	0.4	0.2	-1.32193	-2.32193
Q5T5P2	SKT_HUMAN	Sickle tail protein homolog OS=Homo sapiens OX=9606 GN=KIAA1217 PE=1 SV=2	KIAA1217	213.965	1943	5	2	1	0.4	0.2	-1.32193	-2.32193
Q69YH5	CDCA2_HUMAN	Cell division cycle-associated protein 2 OS=Homo sapiens OX=9606 GN=CDCA2 PE=1 SV=2	CDCA2	112.588	1023	5	2	NA	0.4	NA	-1.32193	#VALUE!
P62701	RS4X_HUMAN	40S ribosomal protein S4, X isoform OS=Homo sapiens OX=9606 GN=RPS4X PE=1 SV=2	RPS4X	29.561	263	4.98	1.99	0.99	0.399598	0.198795	-1.32338	-2.33065
P07437	TBB5_HUMAN	Tubulin beta chain OS=Homo sapiens OX=9606 GN=TUBB PE=1 SV=2	TUBB	47.718	444	2.51	1	NA	0.398406	NA	-1.32769	#VALUE!
Q8IY81	SPB1_HUMAN	pre-rRNA processing protein FTSJ3 OS=Homo sapiens OX=9606 GN=FTSJ3 PE=1 SV=2	FTSJ3	96.4812	847	28	11	3	0.392857	0.107143	-1.34792	-3.22239
P78332	RBM6_HUMAN	RNA-binding protein 6 OS=Homo sapiens OX=9606 GN=RBM6 PE=1 SV=5	RBM6	128.547	1123	30.72	11.9	NA	0.38737	NA	-1.36822	#VALUE!
Q7Z794	K2C1B_HUMAN	Keratin, type II cytoskeletal 1b OS=Homo sapiens OX=9606 GN=KRT77 PE=1 SV=3	KRT77	61.8455	578	1.21	0.46	2.12	0.380165	1.75207	-1.3953	0.809057
Q7Z417	NUFP2_HUMAN	Nuclear fragile X mental retardation-interacting protein 2 OS=Homo sapiens OX=9606 GN=NUFIP2 PE=1 SV=1	NUFIP2	76.0567	695	8	3	NA	0.375	NA	-1.41504	#VALUE!
A6NI28	RHG42_HUMAN	Rho GTPase-activating protein 42 OS=Homo sapiens OX=9606 GN=ARHGAP42 PE=1 SV=3	ARHGAP42	94.4298	874	8	3	NA	0.375	NA	-1.41504	#VALUE!
O15381	NVL_HUMAN	Nuclear valosin-containing protein-like OS=Homo sapiens OX=9606 GN=NVL PE=1 SV=1	NVL	94.973	856	18.91	6.98	1	0.369117	0.0528821	-1.43785	-4.24108
P13646	K1C13_HUMAN	Keratin, type I cytoskeletal 13 OS=Homo sapiens OX=9606 GN=KRT13 PE=1 SV=4	KRT13	49.5394	458	13.86	5.06	5.08	0.365079	0.366522	-1.45372	-1.44803
P19013	K2C4_HUMAN	Keratin, type II cytoskeletal 4 OS=Homo sapiens OX=9606 GN=KRT4 PE=1 SV=4	KRT4	57.2318	534	11.79	4.29	0.4	0.363868	0.0339271	-1.45851	-4.88142
P78316	NOP14_HUMAN	Nucleolar protein 14 OS=Homo sapiens OX=9606 GN=NOP14 PE=1 SV=3	NOP14	88.7924	857	11	4	NA	0.363636	NA	-1.45943	#VALUE!
P78563	RED1_HUMAN	Double-stranded RNA-specific editase 1 OS=Homo sapiens OX=9606 GN=ADARB1 PE=1 SV=1	ADARB1	80.6953	741	11	4	NA	0.363636	NA	-1.45943	#VALUE!
P08670	VIME_HUMAN	Vimentin OS=Homo sapiens OX=9606 GN=VIM PE=1 SV=4	VIM	53.6011	466	6.42	2.32	0.14	0.361371	0.0218069	-1.46845	-5.51907
P21333	FLNA_HUMAN	Filamin-A OS=Homo sapiens OX=9606 GN=FLNA PE=1 SV=4	FLNA	280.546	2647	9.98	3.6	3.6	0.360721	0.360721	-1.47104	-1.47104
Q99985	SEM3C_HUMAN	Semaphorin-3C OS=Homo sapiens OX=9606 GN=SEMA3C PE=2 SV=2	SEMA3C	85.1346	751	17	6	NA	0.352941	NA	-1.5025	#VALUE!
O60506	HNRPQ_HUMAN	Heterogeneous nuclear ribonucleoprotein Q OS=Homo sapiens OX=9606 GN=SYNCRIP PE=1 SV=2	SYNCRIP	69.5416	623	13.47	4.5	1	0.334076	0.0742391	-1.58175	-3.75168
Q5M775	CYTSB_HUMAN	Cytospin-B OS=Homo sapiens OX=9606 GN=SPECC1 PE=1 SV=1	SPECC1	118.494	1068	23.97	8	11.99	0.333751	0.500209	-1.58316	-0.999398
P83731	RL24_HUMAN	60S ribosomal protein L24 OS=Homo sapiens OX=9606 GN=RPL24 PE=1 SV=1	RPL24	14.3418	157	3	1	1	0.333333	0.333333	-1.58496	-1.58496
Q8IY37	DHX37_HUMAN	Probable ATP-dependent RNA helicase DHX37 OS=Homo sapiens OX=9606 GN=DHX37 PE=1 SV=1	DHX37	107.217	1157	9	3	NA	0.333333	NA	-1.58496	#VALUE!
Q8WUF5	IASPP_HUMAN	RelA-associated inhibitor OS=Homo sapiens OX=9606 GN=PPP1R13L PE=1 SV=4	PPP1R13L	89.0177	828	3	1	NA	0.333333	NA	-1.58496	#VALUE!
O14639	ABLM1_HUMAN	Actin-binding LIM protein 1 OS=Homo sapiens OX=9606 GN=ABLIM1 PE=1 SV=3	ABLIM1	81.0345	778	3	1	NA	0.333333	NA	-1.58496	#VALUE!
P61247	RS3A_HUMAN	40S ribosomal protein S3a OS=Homo sapiens OX=9606 GN=RPS3A PE=1 SV=2	RPS3A	22.1047	264	2.97	0.99	NA	0.333333	NA	-1.58496	#VALUE!
Q7Z5J4	RAI1_HUMAN	Retinoic acid-induced protein 1 OS=Homo sapiens OX=9606 GN=RAI1 PE=1 SV=2	RAI1	203.207	1906	3	1	NA	0.333333	NA	-1.58496	#VALUE!
Q86XJ1	GA2L3_HUMAN	GAS2-like protein 3 OS=Homo sapiens OX=9606 GN=GAS2L3 PE=1 SV=1	GAS2L3	63.5642	694	9	3	1	0.333333	0.111111	-1.58496	-3.16993
P14866	HNRPL_HUMAN	Heterogeneous nuclear ribonucleoprotein L OS=Homo sapiens OX=9606 GN=HNRNPL PE=1 SV=2	HNRNPL	58.4204	589	3	1	NA	0.333333	NA	-1.58496	#VALUE!
P23246	SFPQ_HUMAN	Splicing factor, proline- and glutamine-rich OS=Homo sapiens OX=9606 GN=SFPQ PE=1 SV=2	SFPQ	76.0836	707	3	1	3	0.333333	1	-1.58496	0
Q9H7E2	TDRD3_HUMAN	Tudor domain-containing protein 3 OS=Homo sapiens OX=9606 GN=TDRD3 PE=1 SV=1	TDRD3	73.1216	651	6	2	1	0.333333	0.166667	-1.58496	-2.58496
P78347	GTF2I_HUMAN	General transcription factor II-I OS=Homo sapiens OX=9606 GN=GTF2I PE=1 SV=2	GTF2I	112.328	998	9	3	3	0.333333	0.333333	-1.58496	-1.58496
P36578	RL4_HUMAN	60S ribosomal protein L4 OS=Homo sapiens OX=9606 GN=RPL4 PE=1 SV=5	RPL4	47.6494	427	2.99	0.99	NA	0.331104	NA	-1.59465	#VALUE!
O75369	FLNB_HUMAN	Filamin-B OS=Homo sapiens OX=9606 GN=FLNB PE=1 SV=2	FLNB	277.972	2602	3	0.99	NA	0.33	NA	-1.59946	#VALUE!
Q96T88	UHRF1_HUMAN	E3 ubiquitin-protein ligase UHRF1 OS=Homo sapiens OX=9606 GN=UHRF1 PE=1 SV=1	UHRF1	91.0247	793	15.99	4.99	1	0.31207	0.0625391	-1.68006	-3.9991
Q6PCB5	RSBNL_HUMAN	Round spermatid basic protein 1-like protein OS=Homo sapiens OX=9606 GN=RSBN1L PE=1 SV=2	RSBN1L	94.7924	846	2	0.62	NA	0.31	NA	-1.68966	#VALUE!
Q13823	NOG2_HUMAN	Nucleolar GTP-binding protein 2 OS=Homo sapiens OX=9606 GN=GNL2 PE=1 SV=1	GNL2	83.5854	731	20	6	1	0.3	0.05	-1.73697	-4.32193
P27448	MARK3_HUMAN	MAP/microtubule affinity-regulating kinase 3 OS=Homo sapiens OX=9606 GN=MARK3 PE=1 SV=5	MARK3	86.8723	753	6.86	1.99	NA	0.290087	NA	-1.78544	#VALUE!
P04264	K2C1_HUMAN	Keratin, type II cytoskeletal 1 OS=Homo sapiens OX=9606 GN=KRT1 PE=1 SV=6	KRT1	65.981	644	75.4	21.62	82.93	0.286737	1.09987	-1.8022	0.13733
P56192	SYMC_HUMAN	Methionine--tRNA ligase, cytoplasmic OS=Homo sapiens OX=9606 GN=MARS PE=1 SV=2	MARS	101.034	900	6.98	2	NA	0.286533	NA	-1.80323	#VALUE!
P54132	BLM_HUMAN	Bloom syndrome protein OS=Homo sapiens OX=9606 GN=BLM PE=1 SV=1	BLM	158.883	1417	7	2	NA	0.285714	NA	-1.80735	#VALUE!
Q99613	EIF3C_HUMAN	Eukaryotic translation initiation factor 3 subunit C OS=Homo sapiens OX=9606 GN=EIF3C PE=1 SV=1	EIF3C	105.26	913	17.96	5	1	0.278396	0.0556793	-1.84479	-4.16672
Q9C0C2	TB182_HUMAN	182 kDa tankyrase-1-binding protein OS=Homo sapiens OX=9606 GN=TNKS1BP1 PE=1 SV=4	TNKS1BP1	181.667	1729	11	3	NA	0.272727	NA	-1.87447	#VALUE!
Q5T8P6	RBM26_HUMAN	RNA-binding protein 26 OS=Homo sapiens OX=9606 GN=RBM26 PE=1 SV=3	RBM26	113.509	1007	5.5	1.5	NA	0.272727	NA	-1.87447	#VALUE!
Q04695	K1C17_HUMAN	Keratin, type I cytoskeletal 17 OS=Homo sapiens OX=9606 GN=KRT17 PE=1 SV=2	KRT17	48.058	432	16.35	4.29	7.44	0.262385	0.455046	-1.93024	-1.13592
P13647	K2C5_HUMAN	Keratin, type II cytoskeletal 5 OS=Homo sapiens OX=9606 GN=KRT5 PE=1 SV=3	KRT5	62.322	590	15.52	4.02	13.91	0.259021	0.896263	-1.94886	-0.158006
Q96SI9	STRBP_HUMAN	Spermatid perinuclear RNA-binding protein OS=Homo sapiens OX=9606 GN=STRBP PE=1 SV=1	STRBP	73.5879	672	25.5	6.5	10.5	0.254902	0.411765	-1.97199	-1.28011
E7ETY4	E7ETY4_HUMAN	Non-specific serine/threonine protein kinase OS=Homo sapiens OX=9606 GN=MARK2 PE=1 SV=1	MARK2	86.6192	699	7.87	2	NA	0.25413	NA	-1.97636	#VALUE!
O75044	SRGP2_HUMAN	SLIT-ROBO Rho GTPase-activating protein 2 OS=Homo sapiens OX=9606 GN=SRGAP2 PE=1 SV=3	SRGAP2	120.649	1071	7.91	1.98	NA	0.250316	NA	-1.99818	#VALUE!
P27987	IP3KB_HUMAN	Inositol-trisphosphate 3-kinase B OS=Homo sapiens OX=9606 GN=ITPKB PE=1 SV=5	ITPKB	102.294	946	8	2	NA	0.25	NA	-2	#VALUE!
Q12996	CSTF3_HUMAN	Cleavage stimulation factor subunit 3 OS=Homo sapiens OX=9606 GN=CSTF3 PE=1 SV=1	CSTF3	82.8507	717	8	2	NA	0.25	NA	-2	#VALUE!
Q13200	PSMD2_HUMAN	26S proteasome non-ATPase regulatory subunit 2 OS=Homo sapiens OX=9606 GN=PSMD2 PE=1 SV=3	PSMD2	100.118	908	4	1	NA	0.25	NA	-2	#VALUE!
D3DTX6	D3DTX6_HUMAN	Neurabin-2 OS=Homo sapiens OX=9606 GN=PPP1R9B PE=1 SV=1	PPP1R9B	89.2618	817	16	4	NA	0.25	NA	-2	#VALUE!
O43159	RRP8_HUMAN	Ribosomal RNA-processing protein 8 OS=Homo sapiens OX=9606 GN=RRP8 PE=1 SV=2	RRP8	50.6651	456	4	1	NA	0.25	NA	-2	#VALUE!
H0Y9Y3	H0Y9Y3_HUMAN	Synaptopodin-2 (Fragment) OS=Homo sapiens OX=9606 GN=SYNPO2 PE=1 SV=1	SYNPO2	125.27	1155	8	2	NA	0.25	NA	-2	#VALUE!
Q9HCE1	MOV10_HUMAN	Putative helicase MOV-10 OS=Homo sapiens OX=9606 GN=MOV10 PE=1 SV=2	MOV10	107.124	1003	4	1	NA	0.25	NA	-2	#VALUE!
Q6ZU35	K1211_HUMAN	Uncharacterized protein KIAA1211 OS=Homo sapiens OX=9606 GN=KIAA1211 PE=1 SV=3	KIAA1211	136.286	1233	4	1	NA	0.25	NA	-2	#VALUE!
Q92614	MY18A_HUMAN	Unconventional myosin-XVIIIa OS=Homo sapiens OX=9606 GN=MYO18A PE=1 SV=3	MYO18A	230.946	2054	8	2	NA	0.25	NA	-2	#VALUE!
Q99728	BARD1_HUMAN	BRCA1-associated RING domain protein 1 OS=Homo sapiens OX=9606 GN=BARD1 PE=1 SV=2	BARD1	86.5749	777	3.97	0.99	NA	0.24937	NA	-2.00364	#VALUE!
Q2V2M9	FHOD3_HUMAN	FH1/FH2 domain-containing protein 3 OS=Homo sapiens OX=9606 GN=FHOD3 PE=1 SV=2	FHOD3	158.498	1422	3.98	0.99	NA	0.248744	NA	-2.00727	#VALUE!
Q15020	SART3_HUMAN	Squamous cell carcinoma antigen recognized by T-cells 3 OS=Homo sapiens OX=9606 GN=SART3 PE=1 SV=1	SART3	109.847	963	3.98	0.99	0.99	0.248744	0.248744	-2.00727	-2.00727
P35527	K1C9_HUMAN	Keratin, type I cytoskeletal 9 OS=Homo sapiens OX=9606 GN=KRT9 PE=1 SV=3	KRT9	62.0088	623	40.89	10.16	31.8	0.248472	0.777696	-2.00885	-0.362721
Q15361	TTF1_HUMAN	Transcription termination factor 1 OS=Homo sapiens OX=9606 GN=TTF1 PE=1 SV=3	TTF1	102.969	905	13	3	NA	0.230769	NA	-2.11548	#VALUE!
O15020	SPTN2_HUMAN	Spectrin beta chain, non-erythrocytic 2 OS=Homo sapiens OX=9606 GN=SPTBN2 PE=1 SV=3	SPTBN2	271.139	2390	6.5	1.5	NA	0.230769	NA	-2.11548	#VALUE!
Q16643	DREB_HUMAN	Drebrin OS=Homo sapiens OX=9606 GN=DBN1 PE=1 SV=4	DBN1	71.3674	649	80.72	17.97	32.93	0.222621	0.407953	-2.16734	-1.29352
Q6NYC8	PPR18_HUMAN	Phostensin OS=Homo sapiens OX=9606 GN=PPP1R18 PE=1 SV=1	PPP1R18	67.8835	613	35.99	8	NA	0.222284	NA	-2.16952	#VALUE!
Q07157	ZO1_HUMAN	Tight junction protein ZO-1 OS=Homo sapiens OX=9606 GN=TJP1 PE=1 SV=3	TJP1	197.321	1748	2.53	0.51	NA	0.201581	NA	-2.31057	#VALUE!
Q9Y608	LRRF2_HUMAN	Leucine-rich repeat flightless-interacting protein 2 OS=Homo sapiens OX=9606 GN=LRRFIP2 PE=1 SV=1	LRRFIP2	82.1033	721	4.98	1	NA	0.200803	NA	-2.31615	#VALUE!
Q9UII4	HERC5_HUMAN	E3 ISG15--protein ligase HERC5 OS=Homo sapiens OX=9606 GN=HERC5 PE=1 SV=2	HERC5	116.759	1024	5	1	NA	0.2	NA	-2.32193	#VALUE!
Q14203	DCTN1_HUMAN	Dynactin subunit 1 OS=Homo sapiens OX=9606 GN=DCTN1 PE=1 SV=3	DCTN1	138.99	1278	5	1	NA	0.2	NA	-2.32193	#VALUE!
Q92674	CENPI_HUMAN	Centromere protein I OS=Homo sapiens OX=9606 GN=CENPI PE=1 SV=2	CENPI	86.6465	756	5	1	NA	0.2	NA	-2.32193	#VALUE!
Q96CW5	GCP3_HUMAN	Gamma-tubulin complex component 3 OS=Homo sapiens OX=9606 GN=TUBGCP3 PE=1 SV=2	TUBGCP3	103.488	907	5	1	NA	0.2	NA	-2.32193	#VALUE!
A0A087X0K9	A0A087X0K9_HUMAN	Tight junction protein ZO-1 OS=Homo sapiens OX=9606 GN=TJP1 PE=1 SV=1	TJP1	189.542	1676	2.47	0.49	NA	0.198381	NA	-2.33366	#VALUE!
H0Y704	H0Y704_HUMAN	Zinc finger protein 185 (Fragment) OS=Homo sapiens OX=9606 GN=ZNF185 PE=1 SV=2	ZNF185	47.4669	448	4.84	0.96	NA	0.198347	NA	-2.3339	#VALUE!
Q8IXT5	RB12B_HUMAN	RNA-binding protein 12B OS=Homo sapiens OX=9606 GN=RBM12B PE=1 SV=2	RBM12B	118.012	1001	16.99	3	NA	0.176574	NA	-2.50165	#VALUE!
P08779	K1C16_HUMAN	Keratin, type I cytoskeletal 16 OS=Homo sapiens OX=9606 GN=KRT16 PE=1 SV=4	KRT16	51.2182	473	16.86	2.92	6.5	0.173191	0.385528	-2.52956	-1.37509
Q14690	RRP5_HUMAN	Protein RRP5 homolog OS=Homo sapiens OX=9606 GN=PDCD11 PE=1 SV=3	PDCD11	208.552	1871	12	2	NA	0.166667	NA	-2.58496	#VALUE!
O95696	BRD1_HUMAN	Bromodomain-containing protein 1 OS=Homo sapiens OX=9606 GN=BRD1 PE=1 SV=1	BRD1	119.426	1058	14.99	2.49	NA	0.166111	NA	-2.58978	#VALUE!
E9PGZ1	E9PGZ1_HUMAN	Caldesmon OS=Homo sapiens OX=9606 GN=CALD1 PE=1 SV=1	CALD1	61.6505	536	23.49	3.5	1.5	0.149	0.063857	-2.74662	-3.96901
Q71RC2	LARP4_HUMAN	La-related protein 4 OS=Homo sapiens OX=9606 GN=LARP4 PE=1 SV=3	LARP4	80.5278	724	6.95	0.99	2.97	0.142446	0.427338	-2.81151	-1.22655
E7EX44	E7EX44_HUMAN	Caldesmon OS=Homo sapiens OX=9606 GN=CALD1 PE=1 SV=1	CALD1	64.1127	557	27.49	3.5	1.5	0.127319	0.0545653	-2.97348	-4.19587
P04259	K2C6B_HUMAN	Keratin, type II cytoskeletal 6B OS=Homo sapiens OX=9606 GN=KRT6B PE=1 SV=5	KRT6B	60.0123	564	13.44	1.58	7.85	0.11756	0.584077	-3.08854	-0.775769
P08729	K2C7_HUMAN	Keratin, type II cytoskeletal 7 OS=Homo sapiens OX=9606 GN=KRT7 PE=1 SV=5	KRT7	51.3363	469	12.56	1.43	0.14	0.113854	0.0111465	-3.13475	-6.48727
P02538	K2C6A_HUMAN	Keratin, type II cytoskeletal 6A OS=Homo sapiens OX=9606 GN=KRT6A PE=1 SV=3	KRT6A	59.9903	564	16.43	1.58	6.85	0.0961656	0.41692	-3.37834	-1.26216
Q7KZF4	SND1_HUMAN	Staphylococcal nuclease domain-containing protein 1 OS=Homo sapiens OX=9606 GN=SND1 PE=1 SV=1	SND1	101.916	910	15	1	1	0.0666667	0.0666667	-3.90689	-3.90689
